# Supplementary material for: Household-level effects of seasonal malaria chemoprevention in the Gambia
Source: Commun Med (Lond). 2024 May 22;4:97. doi: 10.1038/s43856-024-00503-0 (PMC11111771; doi:10.1038/s43856-024-00503-0)
Supplement: Supplementary file 5 — Supplementary Data 3 [file 43856_2024_503_MOESM5_ESM.xlsx]

## Sheet: KM_curve_Figure3
ccm_mal	minage_cat	person0time	any_smc_house	cat0_smcround	id	_st	_d	_t	_t0
0	2015-10-01	0	80%+	>2	2	0
0	2015-10-01	48	80%+	>2	2	1	0	48	0
0	2015-10-01	112	80%+	>2	2	1	0	112	48
0	2024-09-05	0	80%+	>2	3	0
0	2024-09-05	48	80%+	>2	3	1	0	48	0
0	16+	114	80%+	>2	4	1	0	114	49
0	16+	49	80%+	>2	4	1	0	49	0
0	16+	0	80%+	>2	4	0
0	16+	0	80%+	>2	5	0
0	16+	48	80%+	>2	6	1	0	48	0
0	16+	0	80%+	>2	6	0
0	16+	0	80%+	>2	7	0
1	16+	72	80%+	>2	7	1	1	72	0
0	16+	112.75	80%+	>2	8	1	0	112.75	49
0	16+	0	80%+	>2	8	0
0	16+	49	80%+	>2	8	1	0	49	0
0	2015-10-01	62	80%+	>2	9	1	0	62	13
0	2015-10-01	13	80%+	>2	9	1	0	13	0
0	2015-10-01	126	80%+	>2	9	1	0	126	62
0	2015-10-01	0	80%+	>2	9	0
0	16+	112	80%+	>2	10	1	0	112	48
0	16+	0	80%+	>2	10	0
0	16+	48	80%+	>2	10	1	0	48	0
0	16+	112	80%+	>2	11	1	0	112	0
0	16+	0	80%+	>2	11	0
0	2015-10-01	113	80%+	>2	12	1	0	113	49
0	2015-10-01	0	80%+	>2	12	0
0	2015-10-01	49	80%+	>2	12	1	0	49	0
0	2015-10-01	113	80%+	>2	13	1	0	113	50
0	2015-10-01	0	80%+	>2	13	0
0	2015-10-01	50	80%+	>2	13	1	0	50	0
0	0-4	49	80%+	>2	14	1	0	49	0
0	0-4	0	80%+	>2	14	0
0	0-4	113	80%+	>2	14	1	0	113	49
0	16+	113	80%+	>2	15	1	0	113	49
0	16+	0	80%+	>2	15	0
0	16+	49	80%+	>2	15	1	0	49	0
0	16+	112	80%+	>2	16	1	0	112	52
0	16+	0	80%+	>2	16	0
0	16+	52	80%+	>2	16	1	0	52	0
0	2015-10-01	49	80%+	>2	17	1	0	49	0
0	2015-10-01	0	80%+	>2	17	0
0	16+	0	80%+	>2	18	0
0	16+	112	80%+	>2	19	1	0	112	0
0	16+	0	80%+	>2	19	0
1	2015-10-01	0	80%+	>2	20	0
0	2015-10-01	23	80%+	>2	20	0
0	2015-10-01	0	80%+	>2	21	0
0	2015-10-01	49	80%+	>2	21	1	0	49	0
0	16+	0	80%+	>2	22	0
0	2024-09-05	49	80%+	>2	23	1	0	49	0
0	2024-09-05	0	80%+	>2	23	0
0	16+	0	80%+	>2	24	0
0	16+	20	80%+	>2	25	1	0	20	0
0	16+	137	80%+	>2	25	1	0	137	20
0	16+	0	80%+	>2	25	0
0	16+	47	80%+	>2	26	1	0	47	0
0	16+	116	80%+	>2	26	1	0	116	47
0	16+	0	80%+	>2	26	0
0	16+	0	80%+	>2	28	0
0	16+	48	80%+	>2	28	1	0	48	0
0	16+	0	80%+	0.3-2	29	0
0	16+	9	80%+	0.3-2	29	1	0	9	0
0	16+	56	80%+	0.3-2	29	1	0	56	9
0	2024-09-05	47	80%+	0.3-2	30	1	0	47	0
0	2024-09-05	0	80%+	0.3-2	30	0
0	16+	113	80%+	>2	31	1	0	113	49
0	16+	0	80%+	>2	31	0
0	16+	49	80%+	>2	31	1	0	49	0
0	2024-09-05	116	80%+	>2	32	1	0	116	52
0	2024-09-05	0	80%+	>2	32	0
0	2024-09-05	52	80%+	>2	32	1	0	52	0
0	2015-10-01	0	80%+	>2	34	0
0	2015-10-01	116	80%+	>2	34	1	0	116	50
0	2015-10-01	50	80%+	>2	34	1	0	50	0
0	2024-09-05	50	80%+	>2	35	1	0	50	0
0	2024-09-05	0	80%+	>2	35	0
0	2024-09-05	117	80%+	>2	35	1	0	117	50
0	2024-09-05	117	0.25	<0.3	37	1	0	117	49
0	2024-09-05	49	0.25	<0.3	37	1	0	49	0
0	2024-09-05	0	0.25	<0.3	37	0
0	2015-10-01	0	80%+	>2	38	0
0	2015-10-01	110	80%+	>2	38	1	0	110	0
0	16+	109.75	80%+	>2	39	1	0	109.75	0
0	16+	0	80%+	>2	39	0
0	2015-10-01	0	80%+	>2	41	0
0	2015-10-01	10	80%+	>2	41	1	0	10	0
0	2015-10-01	120	80%+	>2	41	1	0	120	59
0	2015-10-01	59	80%+	>2	41	1	0	59	10
0	2024-09-05	49	80%+	>2	42	1	0	49	0
0	2024-09-05	0	80%+	>2	42	0
0	2024-09-05	110	80%+	>2	42	1	0	110	49
0	0-4	49	80%+	>2	43	1	0	49	0
0	0-4	110	80%+	>2	43	1	0	110	49
0	0-4	0	80%+	>2	43	0
0	16+	0	25%-79%	0.3-2	44	0
0	16+	6	25%-79%	0.3-2	44	1	0	6	0
0	2015-10-01	49	80%+	>2	45	1	0	49	40
0	2015-10-01	104	80%+	>2	45	1	0	104	49
0	2015-10-01	40	80%+	>2	45	1	0	40	0
0	2015-10-01	0	80%+	>2	45	0
0	2024-09-05	51	80%+	>2	46	1	0	51	0
0	2024-09-05	112	80%+	>2	46	1	0	112	51
0	2024-09-05	0	80%+	>2	46	0
0	16+	114	25%-79%	0.3-2	47	1	0	114	51
0	16+	0	25%-79%	0.3-2	47	0
0	16+	51	25%-79%	0.3-2	47	1	0	51	0
0	2024-09-05	51	25%-79%	0.3-2	48	1	0	51	0
0	2024-09-05	0	25%-79%	0.3-2	48	0
0	2024-09-05	117	25%-79%	0.3-2	48	1	0	117	51
0	2024-09-05	0	25%-79%	0.3-2	49	0
0	2024-09-05	114	25%-79%	0.3-2	49	1	0	114	51
0	2024-09-05	51	25%-79%	0.3-2	49	1	0	51	0
0	2015-10-01	117	0.25	<0.3	50	1	0	117	49
0	2015-10-01	49	0.25	<0.3	50	1	0	49	0
0	2015-10-01	0	0.25	<0.3	50	0
0	2015-10-01	0	80%+	>2	51	0
0	2015-10-01	116	80%+	>2	51	0
1	2015-10-01	32	80%+	>2	51	1	1	32	0
0	2015-10-01	50	80%+	>2	51	0
0	2024-09-05	111	80%+	>2	52	0
0	2024-09-05	0	80%+	>2	52	0
0	2024-09-05	49	80%+	>2	52	0
1	2024-09-05	32	80%+	>2	52	1	1	32	0
0	2024-09-05	0	25%-79%	0.3-2	53	0
0	2024-09-05	8	25%-79%	0.3-2	53	1	0	8	0
0	16+	51	80%+	>2	54	1	0	51	0
0	16+	114	80%+	>2	54	1	0	114	51
0	16+	0	80%+	>2	54	0
0	2015-10-01	63	80%+	>2	55	1	0	63	0
0	2015-10-01	0	80%+	>2	55	0
0	2024-09-05	51	80%+	>2	56	1	0	51	0
0	2024-09-05	0	80%+	>2	56	0
0	16+	0	80%+	>2	57	0
0	16+	114	80%+	>2	57	1	0	114	51
0	16+	51	80%+	>2	57	1	0	51	0
0	0-4	113	80%+	>2	58	1	0	113	51
0	0-4	51	80%+	>2	58	1	0	51	0
0	0-4	0	80%+	>2	58	0
0	16+	110	25%-79%	0.3-2	59	1	0	110	47
0	16+	0	25%-79%	0.3-2	59	0
0	16+	45	25%-79%	0.3-2	59	1	0	45	0
0	16+	47	25%-79%	0.3-2	59	1	0	47	45
0	16+	0	80%+	>2	60	0
0	16+	46	80%+	>2	60	1	0	46	0
0	16+	0	80%+	>2	61	0
0	16+	65	80%+	>2	61	1	0	65	0
0	16+	49	80%+	>2	62	1	0	49	0
0	16+	0	80%+	>2	62	0
0	2024-09-05	127.75	25%-79%	0.3-2	63	0
0	2024-09-05	18	25%-79%	0.3-2	63	1	0	18	0
0	2024-09-05	65	25%-79%	0.3-2	63	0
0	2024-09-05	0	25%-79%	0.3-2	63	0
1	2024-09-05	57	25%-79%	0.3-2	63	1	1	57	18
0	16+	0	80%+	>2	64	0
0	16+	49	80%+	>2	64	1	0	49	0
0	16+	21	80%+	>2	65	1	0	21	0
0	16+	64	80%+	>2	65	1	0	64	21
0	16+	0	80%+	>2	65	0
0	0-4	48	80%+	>2	66	1	0	48	0
0	0-4	0	80%+	>2	66	0
0	0-4	113	80%+	>2	66	1	0	113	48
0	16+	0	80%+	>2	67	0
0	16+	49	80%+	>2	67	1	0	49	0
0	16+	82.75	80%+	>2	67	1	0	82.75	49
0	2024-09-05	113	80%+	>2	68	1	0	113	0
0	2024-09-05	0	80%+	>2	68	0
0	16+	46	80%+	>2	69	1	0	46	0
0	16+	110	80%+	>2	69	1	0	110	46
0	16+	0	80%+	>2	69	0
0	.	0	80%+	>2	70	0
0	16+	0	80%+	>2	71	0
0	16+	113	80%+	>2	71	1	0	113	0
0	16+	19	80%+	>2	72	1	0	19	0
0	16+	0	80%+	>2	72	0
0	2015-10-01	0	80%+	>2	73	0
0	2015-10-01	62	80%+	>2	73	1	0	62	0
0	16+	61	80%+	>2	74	1	0	61	0
0	16+	0	80%+	>2	74	0
0	2015-10-01	50	80%+	>2	75	1	0	50	0
0	2015-10-01	114	80%+	>2	75	1	0	114	50
0	2015-10-01	0	80%+	>2	75	0
0	16+	0	80%+	>2	76	0
0	16+	49	80%+	>2	76	1	0	49	12
0	16+	112	80%+	>2	76	1	0	112	49
0	16+	12	80%+	>2	76	1	0	12	0
0	2024-09-05	0	80%+	>2	77	0
0	2024-09-05	112	80%+	>2	77	1	0	112	48
0	2024-09-05	28	80%+	>2	77	1	0	28	0
0	2024-09-05	48	80%+	>2	77	1	0	48	28
0	2024-09-05	0	80%+	>2	78	0
0	2024-09-05	112	80%+	>2	78	1	0	112	48
0	2024-09-05	48	80%+	>2	78	1	0	48	0
0	0-4	56	80%+	>2	79	1	0	56	48
0	0-4	48	80%+	>2	79	1	0	48	8
0	0-4	8	80%+	>2	79	1	0	8	0
0	0-4	0	80%+	>2	79	0
0	0-4	112	80%+	>2	79	1	0	112	56
0	16+	0	80%+	>2	80	0
0	16+	0	80%+	>2	81	0
0	2015-10-01	68	80%+	>2	82	1	0	68	0
0	2015-10-01	0	80%+	>2	82	0
0	16+	0	80%+	>2	83	0
0	16+	50	80%+	0.3-2	84	1	0	50	0
0	16+	0	80%+	0.3-2	84	0
0	2015-10-01	63	80%+	>2	85	1	0	63	0
0	2015-10-01	0	80%+	>2	85	0
0	2024-09-05	49	80%+	>2	86	1	0	49	0
0	2024-09-05	0	80%+	>2	86	0
1	2024-09-05	77	80%+	>2	87	1	1	77	49
0	2024-09-05	0	80%+	>2	87	0
0	2024-09-05	113	80%+	>2	87	0
0	2024-09-05	49	80%+	>2	87	1	0	49	0
0	16+	113	80%+	>2	88	1	0	113	49
0	16+	49	80%+	>2	88	1	0	49	0
0	16+	0	80%+	>2	88	0
0	16+	0	80%+	>2	89	0
0	16+	64	80%+	>2	89	1	0	64	0
0	16+	114	80%+	>2	90	1	0	114	49
0	16+	49	80%+	>2	90	1	0	49	0
0	16+	0	80%+	>2	90	0
0	16+	0	80%+	>2	92	0
0	16+	113	80%+	>2	92	1	0	113	0
0	2024-09-05	49	80%+	>2	93	1	0	49	0
0	2024-09-05	117	80%+	>2	93	1	0	117	49
0	2024-09-05	0	80%+	>2	93	0
0	2024-09-05	49	80%+	>2	94	1	0	49	0
0	2024-09-05	117	80%+	>2	94	1	0	117	49
0	2024-09-05	0	80%+	>2	94	0
0	16+	49	80%+	>2	95	1	0	49	0
0	16+	0	80%+	>2	95	0
0	0-4	0	80%+	>2	96	0
0	0-4	53	80%+	>2	96	1	0	53	49
0	0-4	49	80%+	>2	96	1	0	49	0
0	0-4	117	80%+	>2	96	1	0	117	53
0	16+	0	80%+	0.3-2	97	0
0	16+	71	80%+	>2	98	1	0	71	0
0	16+	0	80%+	>2	98	0
0	16+	0	80%+	>2	99	0
0	16+	113	80%+	>2	99	1	0	113	0
0	2015-10-01	0	80%+	>2	100	0
0	2015-10-01	116	80%+	>2	100	1	0	116	48
0	2015-10-01	48	80%+	>2	100	1	0	48	0
0	16+	0	80%+	0.3-2	101	0
0	2015-10-01	0	25%-79%	0.3-2	102	0
0	2015-10-01	47	25%-79%	0.3-2	102	1	0	47	0
0	2015-10-01	112	25%-79%	0.3-2	102	1	0	112	47
0	2015-10-01	0	25%-79%	0.3-2	103	0
0	2015-10-01	50	25%-79%	0.3-2	103	1	0	50	0
0	2015-10-01	113	25%-79%	0.3-2	103	1	0	113	50
0	16+	113	25%-79%	0.3-2	104	1	0	113	48
0	16+	0	25%-79%	0.3-2	104	0
0	16+	12	25%-79%	0.3-2	104	1	0	12	0
0	16+	48	25%-79%	0.3-2	104	1	0	48	12
0	2024-09-05	116	25%-79%	0.3-2	105	1	0	116	49
0	2024-09-05	49	25%-79%	0.3-2	105	1	0	49	0
0	2024-09-05	0	25%-79%	0.3-2	105	0
0	16+	0	80%+	>2	106	0
0	16+	49	80%+	>2	106	1	0	49	0
0	16+	116	80%+	>2	106	1	0	116	49
0	2024-09-05	0	80%+	>2	107	0
0	2024-09-05	116	80%+	>2	107	1	0	116	49
0	2024-09-05	49	80%+	>2	107	1	0	49	0
0	0-4	49	80%+	>2	108	1	0	49	0
0	0-4	0	80%+	>2	108	0
0	0-4	116	80%+	>2	108	1	0	116	49
0	2024-09-05	117	0.25	<0.3	110	1	0	117	49
0	2024-09-05	0	0.25	<0.3	110	0
0	2024-09-05	49	0.25	<0.3	110	1	0	49	0
0	0-4	0	0.25	<0.3	111	0
0	0-4	49	0.25	<0.3	111	1	0	49	0
0	0-4	117	0.25	<0.3	111	1	0	117	49
0	16+	0	80%+	>2	112	0
0	16+	33	80%+	>2	112	1	0	33	0
0	16+	113	80%+	>2	112	1	0	113	48
0	16+	48	80%+	>2	112	1	0	48	33
0	16+	0	80%+	>2	113	0
0	16+	61	80%+	>2	113	1	0	61	0
0	16+	0	80%+	>2	114	0
0	2015-10-01	110	80%+	>2	115	1	0	110	0
0	2015-10-01	0	80%+	>2	115	0
0	2024-09-05	110	80%+	>2	116	1	0	110	49
0	2024-09-05	49	80%+	>2	116	1	0	49	0
0	2024-09-05	0	80%+	>2	116	0
0	2024-09-05	110	80%+	>2	117	1	0	110	49
0	2024-09-05	0	80%+	>2	117	0
0	2024-09-05	49	80%+	>2	117	1	0	49	0
0	2024-09-05	0	80%+	>2	118	0
0	2024-09-05	49	80%+	>2	118	1	0	49	0
0	16+	51	80%+	>2	120	1	0	51	0
0	16+	0	80%+	>2	120	0
0	16+	113	80%+	>2	120	1	0	113	51
0	16+	0	80%+	>2	121	0
0	16+	113	80%+	>2	121	1	0	113	0
0	16+	113	80%+	>2	122	1	0	113	0
0	16+	0	80%+	>2	122	0
0	2024-09-05	112	80%+	>2	123	1	0	112	51
0	2024-09-05	0	80%+	>2	123	0
0	2024-09-05	51	80%+	>2	123	1	0	51	0
0	0-4	0	80%+	>2	124	0
0	0-4	51	80%+	>2	124	1	0	51	0
0	16+	0	80%+	>2	125	0
0	16+	51	80%+	>2	125	1	0	51	0
0	0-4	0	80%+	>2	126	0
0	0-4	22	80%+	>2	126	1	0	22	0
0	0-4	51	80%+	>2	126	1	0	51	22
0	16+	0	25%-79%	0.3-2	127	0
0	16+	63	25%-79%	0.3-2	127	1	0	63	0
0	2015-10-01	0	25%-79%	0.3-2	128	0
0	16+	11	80%+	>2	129	1	0	11	0
0	16+	67	80%+	>2	129	1	0	67	11
0	16+	0	80%+	>2	129	0
0	16+	117	0.25	<0.3	130	1	0	117	49
0	16+	0	0.25	<0.3	130	0
0	16+	49	0.25	<0.3	130	1	0	49	0
0	0-4	0	25%-79%	0.3-2	131	0
0	2024-09-05	0	80%+	>2	132	0
0	2024-09-05	51	80%+	>2	132	1	0	51	0
0	2024-09-05	113	80%+	>2	132	1	0	113	51
0	2024-09-05	51	80%+	>2	133	1	0	51	0
0	2024-09-05	0	80%+	>2	133	0
0	16+	51	80%+	>2	134	1	0	51	0
0	16+	0	80%+	>2	134	0
0	16+	114	80%+	>2	134	1	0	114	51
0	16+	0	80%+	>2	135	0
0	16+	110	80%+	>2	135	1	0	110	0
0	2024-09-05	47	25%-79%	0.3-2	136	0
0	2024-09-05	0	25%-79%	0.3-2	136	0
1	2024-09-05	39	25%-79%	0.3-2	136	1	1	39	0
0	2024-09-05	110	25%-79%	0.3-2	136	0
0	16+	106	80%+	>2	137	0
0	16+	0	80%+	>2	137	0
0	16+	45	80%+	>2	137	1	0	45	0
0	16+	50	80%+	>2	137	1	0	50	45
1	16+	59	80%+	>2	137	1	1	59	50
0	16+	68	80%+	>2	138	1	0	68	0
0	16+	0	80%+	>2	138	0
0	16+	0	80%+	>2	139	0
0	16+	111	80%+	>2	139	1	0	111	46
0	16+	46	80%+	>2	139	1	0	46	0
0	2015-10-01	0	80%+	>2	140	0
0	2015-10-01	111	80%+	>2	140	1	0	111	46
0	2015-10-01	46	80%+	>2	140	1	0	46	0
0	16+	64	80%+	>2	141	1	0	64	0
0	16+	0	80%+	>2	141	0
0	16+	47	80%+	>2	143	1	0	47	0
0	16+	0	80%+	>2	143	0
0	16+	111	80%+	>2	143	1	0	111	47
0	16+	111	80%+	>2	144	1	0	111	66
0	16+	66	80%+	>2	144	1	0	66	46
0	16+	0	80%+	>2	144	0
0	16+	46	80%+	>2	144	1	0	46	0
0	2015-10-01	48	80%+	>2	145	1	0	48	0
0	2015-10-01	113	80%+	>2	145	1	0	113	48
0	2015-10-01	0	80%+	>2	145	0
0	2024-09-05	0	80%+	>2	146	0
0	2024-09-05	113	80%+	>2	146	1	0	113	0
0	16+	0	80%+	0.3-2	147	0
0	16+	49	80%+	0.3-2	147	1	0	49	0
0	16+	0	80%+	>2	148	0
0	16+	113	80%+	>2	148	1	0	113	51
0	16+	51	80%+	>2	148	1	0	51	0
0	2015-10-01	0	80%+	>2	149	0
0	2015-10-01	64	80%+	>2	149	1	0	64	0
0	16+	48	80%+	>2	150	1	0	48	0
0	16+	112	80%+	>2	150	1	0	112	48
0	16+	0	80%+	>2	150	0
0	16+	0	80%+	>2	151	0
0	16+	109	80%+	>2	151	1	0	109	45
0	16+	45	80%+	>2	151	1	0	45	0
0	16+	49	80%+	>2	152	1	0	49	0
0	16+	0	80%+	>2	152	0
0	16+	113	80%+	>2	152	1	0	113	49
0	0-4	16	80%+	>2	153	1	0	16	0
0	0-4	113	80%+	>2	153	1	0	113	49
0	0-4	0	80%+	>2	153	0
0	0-4	49	80%+	>2	153	1	0	49	16
0	2015-10-01	112	80%+	>2	154	1	0	112	48
0	2015-10-01	0	80%+	>2	154	0
0	2015-10-01	48	80%+	>2	154	1	0	48	0
0	2024-09-05	112	80%+	>2	155	1	0	112	49
0	2024-09-05	0	80%+	>2	155	0
0	2024-09-05	49	80%+	>2	155	1	0	49	0
0	16+	0	80%+	>2	156	0
0	16+	61	80%+	>2	156	1	0	61	0
0	2024-09-05	0	80%+	>2	158	0
0	2024-09-05	49	80%+	>2	158	1	0	49	0
0	2024-09-05	111	80%+	>2	158	1	0	111	49
0	16+	48	80%+	>2	159	1	0	48	0
0	16+	112	80%+	>2	159	1	0	112	48
0	16+	0	80%+	>2	159	0
0	2015-10-01	0	80%+	>2	160	0
0	2015-10-01	64	80%+	>2	160	1	0	64	0
0	2015-10-01	0	80%+	>2	161	0
0	2015-10-01	48	80%+	>2	161	1	0	48	0
0	2024-09-05	0	80%+	>2	162	0
0	2024-09-05	112	80%+	>2	162	1	0	112	48
0	2024-09-05	48	80%+	>2	162	1	0	48	0
0	16+	0	80%+	>2	163	0
1	16+	26	80%+	>2	163	1	1	26	0
0	16+	113	80%+	>2	163	0
0	16+	50	80%+	>2	163	0
0	16+	0	80%+	>2	164	0
0	16+	113	80%+	>2	164	1	0	113	50
0	16+	50	80%+	>2	164	1	0	50	0
0	2015-10-01	0	80%+	0.3-2	165	0
0	2015-10-01	64	80%+	0.3-2	165	1	0	64	0
0	16+	113	80%+	>2	166	1	0	113	49
0	16+	0	80%+	>2	166	0
0	16+	49	80%+	>2	166	1	0	49	0
0	2024-09-05	87	80%+	>2	167	1	0	87	24
0	2024-09-05	24	80%+	>2	167	1	0	24	0
0	2024-09-05	0	80%+	>2	167	0
0	2024-09-05	0	80%+	0.3-2	168	0
0	2024-09-05	113	80%+	>2	169	1	0	113	49
0	2024-09-05	0	80%+	>2	169	0
0	2024-09-05	49	80%+	>2	169	1	0	49	0
0	2024-09-05	18	80%+	0.3-2	170	1	0	18	0
0	2024-09-05	68	80%+	0.3-2	170	1	0	68	18
0	2024-09-05	0	80%+	0.3-2	170	0
0	2024-09-05	131	80%+	0.3-2	170	1	0	131	68
0	0-4	0	80%+	>2	171	0
0	0-4	27	80%+	>2	172	1	0	27	0
0	0-4	76	80%+	>2	172	1	0	76	36
0	0-4	36	80%+	>2	172	1	0	36	27
0	0-4	140	80%+	>2	172	1	0	140	76
0	0-4	0	80%+	>2	172	0
0	16+	0	80%+	>2	173	0
0	16+	49	80%+	>2	173	1	0	49	0
0	16+	113	80%+	>2	173	1	0	113	49
0	16+	5	80%+	>2	174	0
0	16+	54	80%+	>2	174	0
1	16+	0	80%+	>2	174	0
0	16+	118	80%+	>2	174	0
0	2015-10-01	0	80%+	>2	175	0
0	2015-10-01	49	80%+	>2	175	1	0	49	0
0	2015-10-01	111	80%+	>2	175	1	0	111	49
0	2015-10-01	113	80%+	>2	176	1	0	113	49
0	2015-10-01	0	80%+	>2	176	0
0	2015-10-01	49	80%+	>2	176	1	0	49	0
0	0-4	63.75	80%+	>2	177	1	0	63.75	0
0	0-4	0	80%+	>2	177	0
0	16+	0	80%+	0.3-2	178	0
0	16+	117	80%+	0.3-2	178	1	0	117	0
0	16+	68	80%+	>2	179	1	0	68	0
0	16+	0	80%+	>2	179	0
0	16+	0	80%+	>2	180	0
0	16+	0	80%+	>2	181	0
0	16+	0	25%-79%	0.3-2	182	0
0	16+	113	25%-79%	0.3-2	183	1	0	113	0
0	16+	0	25%-79%	0.3-2	183	0
0	16+	65	80%+	>2	184	1	0	65	0
0	16+	0	80%+	>2	184	0
0	2015-10-01	0	80%+	>2	185	0
0	2015-10-01	116	80%+	>2	185	1	0	116	49
0	2015-10-01	49	80%+	>2	185	1	0	49	0
0	2024-09-05	0	80%+	>2	186	0
0	2024-09-05	116	80%+	>2	186	1	0	116	0
0	16+	109.75	80%+	>2	189	1	0	109.75	49
0	16+	49	80%+	>2	189	1	0	49	0
0	16+	0	80%+	>2	189	0
0	16+	0	80%+	>2	190	0
0	2015-10-01	0	80%+	>2	191	0
0	2015-10-01	49	80%+	>2	191	1	0	49	0
0	2015-10-01	110.75	80%+	>2	191	1	0	110.75	49
0	2015-10-01	47	80%+	>2	192	1	0	47	0
0	2015-10-01	0	80%+	>2	192	0
0	2015-10-01	110	80%+	>2	192	1	0	110	47
0	2015-10-01	110	80%+	>2	193	1	0	110	0
0	2015-10-01	0	80%+	>2	193	0
0	0-4	110	80%+	>2	195	1	0	110	49
0	0-4	0	80%+	>2	195	0
0	0-4	49	80%+	>2	195	1	0	49	0
0	0-4	110	80%+	>2	196	1	0	110	49
0	0-4	0	80%+	>2	196	0
0	0-4	49	80%+	>2	196	1	0	49	0
0	16+	113	80%+	>2	197	1	0	113	0
0	16+	0	80%+	>2	197	0
0	2015-10-01	0	80%+	>2	198	0
0	2015-10-01	49	80%+	>2	198	1	0	49	0
0	2015-10-01	111	80%+	>2	198	1	0	111	49
0	2015-10-01	51	80%+	>2	199	1	0	51	0
0	2015-10-01	0	80%+	>2	199	0
0	2015-10-01	113	80%+	>2	199	1	0	113	51
1	16+	0	80%+	>2	200	0
0	2024-09-05	114	80%+	>2	201	1	0	114	51
0	2024-09-05	0	80%+	>2	201	0
0	2024-09-05	51	80%+	>2	201	1	0	51	0
0	0-4	113	80%+	>2	202	1	0	113	51
0	0-4	51	80%+	>2	202	1	0	51	0
0	0-4	0	80%+	>2	202	0
0	16+	0	25%-79%	0.3-2	203	0
0	16+	114	25%-79%	0.3-2	203	1	0	114	51
0	16+	51	25%-79%	0.3-2	203	1	0	51	0
0	16+	0	25%-79%	0.3-2	204	0
0	2024-09-05	117	25%-79%	0.3-2	205	1	0	117	51
0	2024-09-05	51	25%-79%	0.3-2	205	1	0	51	0
0	2024-09-05	0	25%-79%	0.3-2	205	0
0	16+	0	80%+	>2	206	0
0	16+	67	80%+	>2	206	1	0	67	0
0	2024-09-05	49	80%+	>2	207	1	0	49	0
0	2024-09-05	117	80%+	>2	207	1	0	117	49
0	2024-09-05	0	80%+	>2	207	0
0	16+	0	80%+	>2	208	0
0	16+	64	80%+	>2	208	1	0	64	0
0	.	0	25%-79%	0.3-2	209	0
0	2024-09-05	0	80%+	>2	210	0
0	2024-09-05	113	80%+	>2	210	1	0	113	51
0	2024-09-05	51	80%+	>2	210	1	0	51	0
0	0-4	51	80%+	>2	211	1	0	51	0
0	0-4	113	80%+	>2	211	1	0	113	51
0	0-4	0	80%+	>2	211	0
0	16+	0	25%-79%	0.3-2	212	0
0	16+	116	80%+	>2	213	1	0	116	36
0	16+	36	80%+	>2	213	1	0	36	0
0	16+	0	80%+	>2	213	0
0	16+	0	25%-79%	0.3-2	214	0
0	16+	25	25%-79%	0.3-2	214	1	0	25	0
0	16+	72	25%-79%	0.3-2	214	1	0	72	25
0	2015-10-01	0	25%-79%	0.3-2	215	0
0	2015-10-01	48	25%-79%	0.3-2	215	1	0	48	0
0	0-4	0	25%-79%	0.3-2	216	0
0	0-4	47	25%-79%	0.3-2	216	1	0	47	0
0	0-4	110	25%-79%	0.3-2	216	1	0	110	47
0	16+	50	80%+	>2	217	1	0	50	0
0	16+	114	80%+	>2	217	1	0	114	50
0	16+	0	80%+	>2	217	0
0	16+	47	80%+	>2	218	1	0	47	0
0	16+	111	80%+	>2	218	1	0	111	47
0	16+	0	80%+	>2	218	0
0	16+	113	80%+	>2	219	1	0	113	48
0	16+	48	80%+	>2	219	1	0	48	0
0	16+	0	80%+	>2	219	0
0	2015-10-01	113	80%+	>2	220	1	0	113	48
0	2015-10-01	0	80%+	>2	220	0
0	2015-10-01	48	80%+	>2	220	1	0	48	0
0	2015-10-01	0	25%-79%	0.3-2	221	0
0	2015-10-01	0	80%+	>2	222	0
0	2015-10-01	49	80%+	>2	222	1	0	49	0
0	2015-10-01	113	80%+	>2	222	1	0	113	49
0	16+	0	80%+	>2	223	0
0	2024-09-05	0	80%+	>2	225	0
0	2024-09-05	119	80%+	>2	225	1	0	119	0
0	16+	0	80%+	>2	226	0
0	16+	46	80%+	>2	226	1	0	46	0
0	0-4	0	80%+	>2	227	0
0	0-4	49	80%+	>2	227	1	0	49	0
0	0-4	112	80%+	>2	227	1	0	112	49
0	2015-10-01	63	80%+	>2	228	1	0	63	0
0	2015-10-01	0	80%+	>2	228	0
0	16+	112	80%+	>2	229	1	0	112	0
0	16+	0	80%+	>2	229	0
0	16+	0	80%+	>2	230	0
0	16+	114	80%+	>2	230	1	0	114	49
0	16+	49	80%+	>2	230	1	0	49	0
0	16+	50	80%+	>2	231	1	0	50	0
0	16+	113	80%+	>2	231	1	0	113	50
0	16+	0	80%+	>2	231	0
0	2015-10-01	0	80%+	>2	233	0
0	2015-10-01	49	80%+	>2	233	1	0	49	0
0	2015-10-01	113	80%+	>2	234	1	0	113	49
0	2015-10-01	49	80%+	>2	234	1	0	49	0
0	2015-10-01	0	80%+	>2	234	0
0	2024-09-05	49	80%+	>2	235	1	0	49	0
0	2024-09-05	0	80%+	>2	235	0
0	2024-09-05	49	80%+	>2	236	1	0	49	0
0	2024-09-05	57	80%+	>2	236	1	0	57	49
0	2024-09-05	0	80%+	>2	236	0
0	2024-09-05	113	80%+	>2	236	1	0	113	57
0	0-4	0	80%+	>2	237	0
0	0-4	113	80%+	>2	237	0
1	0-4	77	80%+	>2	237	1	1	77	49
0	0-4	49	80%+	>2	237	1	0	49	0
0	16+	64	80%+	>2	238	1	0	64	0
0	16+	0	80%+	>2	238	0
0	16+	113	80%+	>2	239	1	0	113	49
0	16+	0	80%+	>2	239	0
0	16+	49	80%+	>2	239	1	0	49	0
0	16+	0	80%+	>2	240	0
0	16+	49	80%+	>2	240	1	0	49	0
1	16+	72	80%+	>2	240	1	1	72	49
0	16+	113	80%+	>2	241	1	0	113	0
0	16+	0	80%+	>2	241	0
0	2024-09-05	0	80%+	>2	244	0
0	2024-09-05	49	80%+	>2	244	1	0	49	0
0	2024-09-05	0	80%+	>2	245	0
0	2024-09-05	64	80%+	>2	245	1	0	64	0
0	2024-09-05	113	80%+	>2	246	1	0	113	49
0	2024-09-05	0	80%+	>2	246	0
0	2024-09-05	49	80%+	>2	246	1	0	49	0
0	0-4	0	80%+	>2	247	0
0	0-4	64	80%+	>2	247	1	0	64	0
0	16+	117	80%+	>2	248	1	0	117	0
0	16+	0	80%+	>2	248	0
0	2015-10-01	117	80%+	>2	249	1	0	117	49
0	2015-10-01	49	80%+	>2	249	1	0	49	0
0	2015-10-01	0	80%+	>2	249	0
0	2024-09-05	117	80%+	>2	250	1	0	117	49
0	2024-09-05	49	80%+	>2	250	1	0	49	0
0	2024-09-05	0	80%+	>2	250	0
0	2024-09-05	49	80%+	>2	251	1	0	49	0
0	2024-09-05	0	80%+	>2	251	0
0	0-4	0	80%+	0.3-2	252	0
0	0-4	49	80%+	0.3-2	252	1	0	49	0
0	2024-09-05	0	80%+	>2	253	0
0	2024-09-05	67	80%+	>2	253	1	0	67	0
0	16+	0	25%-79%	0.3-2	254	0
0	16+	48	25%-79%	0.3-2	254	1	0	48	0
0	16+	113	25%-79%	0.3-2	254	1	0	113	48
0	16+	0	25%-79%	0.3-2	255	0
0	16+	50	80%+	>2	256	1	0	50	0
0	16+	0	80%+	>2	256	0
0	16+	116	80%+	>2	256	1	0	116	50
0	16+	0	80%+	>2	257	0
0	16+	54	80%+	>2	257	1	0	54	50
0	16+	116	80%+	>2	257	1	0	116	54
0	16+	50	80%+	>2	257	1	0	50	0
0	2024-09-05	49	80%+	>2	258	1	0	49	0
0	2024-09-05	0	80%+	>2	258	0
0	2024-09-05	116	80%+	>2	258	1	0	116	49
0	16+	0	0.25	<0.3	260	0
0	16+	117	0.25	<0.3	260	1	0	117	49
0	16+	49	0.25	<0.3	260	1	0	49	0
0	0-4	51	0.25	<0.3	261	1	0	51	2
0	0-4	2	0.25	<0.3	261	1	0	2	0
0	0-4	119	0.25	<0.3	261	1	0	119	51
0	0-4	0	0.25	<0.3	261	0
0	16+	110	80%+	>2	262	1	0	110	49
0	16+	49	80%+	>2	262	1	0	49	0
0	16+	0	80%+	>2	262	0
0	2015-10-01	0	80%+	>2	263	0
0	2015-10-01	111	80%+	>2	263	1	0	111	49
0	2015-10-01	49	80%+	>2	263	1	0	49	0
0	16+	0	80%+	>2	264	0
0	16+	0	80%+	>2	265	0
0	16+	112	80%+	>2	265	1	0	112	48
0	16+	48	80%+	>2	265	1	0	48	0
0	2015-10-01	0	80%+	>2	266	0
0	2015-10-01	64	80%+	>2	266	1	0	64	11
0	2015-10-01	11	80%+	>2	266	1	0	11	0
0	16+	0	25%-79%	0.3-2	267	0
0	2024-09-05	0	25%-79%	0.3-2	268	0
0	2024-09-05	51	25%-79%	0.3-2	268	1	0	51	0
0	16+	0	80%+	>2	269	0
0	16+	116	80%+	>2	269	1	0	116	49
0	16+	49	80%+	>2	269	1	0	49	0
0	16+	51	80%+	>2	270	1	0	51	0
0	16+	0	80%+	>2	270	0
0	16+	114	80%+	>2	270	1	0	114	51
0	16+	0	80%+	>2	271	0
0	2015-10-01	51	80%+	>2	272	1	0	51	0
0	2015-10-01	0	80%+	>2	272	0
0	2024-09-05	0	80%+	>2	273	0
0	2015-10-01	0	80%+	>2	274	0
0	2015-10-01	51	80%+	>2	274	1	0	51	0
0	0-4	51	80%+	>2	275	1	0	51	0
0	0-4	114	80%+	>2	275	1	0	114	51
0	0-4	0	80%+	>2	275	0
0	16+	57	80%+	>2	276	1	0	57	6
0	16+	0	80%+	>2	276	0
0	16+	6	80%+	>2	276	1	0	6	0
0	2024-09-05	0	80%+	>2	277	0
0	2024-09-05	113	80%+	>2	277	1	0	113	0
0	0-4	113	80%+	>2	278	0
0	0-4	0	80%+	>2	278	0
0	0-4	51	80%+	>2	278	1	0	51	0
1	0-4	61	80%+	>2	278	1	1	61	51
0	16+	0	80%+	>2	279	0
0	16+	117	80%+	>2	279	1	0	117	0
0	16+	49	80%+	>2	280	1	0	49	0
0	16+	0	80%+	>2	280	0
0	16+	113.75	80%+	>2	280	1	0	113.75	49
0	16+	0	80%+	>2	281	0
0	16+	49	80%+	>2	281	1	0	49	0
0	16+	46	80%+	>2	282	1	0	46	0
0	16+	0	80%+	>2	282	0
0	16+	111	80%+	>2	282	1	0	111	46
0	2015-10-01	46	80%+	>2	283	1	0	46	0
0	2015-10-01	0	80%+	>2	283	0
0	2015-10-01	50	80%+	>2	285	1	0	50	0
0	2015-10-01	114	80%+	>2	285	1	0	114	50
0	2015-10-01	0	80%+	>2	285	0
0	2015-10-01	50	80%+	>2	286	1	0	50	0
0	2015-10-01	114	80%+	>2	286	1	0	114	50
0	2015-10-01	0	80%+	>2	286	0
0	2024-09-05	0	80%+	>2	287	0
0	2024-09-05	50	80%+	>2	287	1	0	50	0
0	2024-09-05	114	80%+	>2	287	1	0	114	50
0	2024-09-05	0	80%+	>2	288	0
0	2024-09-05	0	80%+	>2	289	0
0	2024-09-05	49	80%+	>2	289	1	0	49	0
0	2024-09-05	114	80%+	>2	289	1	0	114	49
0	0-4	0	80%+	>2	290	0
0	0-4	49	80%+	>2	290	1	0	49	0
0	0-4	114	80%+	>2	290	1	0	114	49
0	0-4	113.75	80%+	>2	291	1	0	113.75	49
0	0-4	49	80%+	>2	291	1	0	49	0
0	0-4	0	80%+	>2	291	0
0	0-4	0	80%+	>2	292	0
0	0-4	114	80%+	>2	292	1	0	114	49
0	0-4	49	80%+	>2	292	1	0	49	0
0	2024-09-05	49	80%+	>2	293	1	0	49	0
0	2024-09-05	0	80%+	>2	293	0
0	2024-09-05	114	80%+	>2	293	1	0	114	49
0	2024-09-05	50	80%+	>2	294	1	0	50	0
0	2024-09-05	0	80%+	>2	294	0
0	16+	50	80%+	>2	295	1	0	50	0
0	16+	114	80%+	>2	295	1	0	114	50
0	16+	0	80%+	>2	295	0
0	2024-09-05	114	80%+	>2	296	1	0	114	49
0	2024-09-05	49	80%+	>2	296	1	0	49	0
0	2024-09-05	0	80%+	>2	296	0
0	2015-10-01	114	80%+	>2	297	1	0	114	49
0	2015-10-01	0	80%+	>2	297	0
0	2015-10-01	49	80%+	>2	297	1	0	49	0
0	2015-10-01	0	80%+	>2	298	0
0	2015-10-01	114	80%+	>2	298	1	0	114	0
0	2024-09-05	0	80%+	>2	299	0
0	2024-09-05	50	80%+	>2	299	1	0	50	0
0	2024-09-05	114	80%+	>2	299	1	0	114	50
0	2024-09-05	0	80%+	>2	300	0
0	2024-09-05	114	80%+	>2	300	1	0	114	50
0	2024-09-05	50	80%+	>2	300	1	0	50	0
0	2024-09-05	0	80%+	>2	301	0
0	2024-09-05	114	80%+	>2	301	1	0	114	49
0	2024-09-05	49	80%+	>2	301	1	0	49	0
0	16+	0	80%+	>2	302	0
0	16+	48	80%+	>2	302	1	0	48	0
0	16+	0	80%+	>2	303	0
0	2015-10-01	51	80%+	>2	304	1	0	51	0
0	2015-10-01	0	80%+	>2	304	0
0	2015-10-01	113	80%+	>2	304	1	0	113	51
0	2015-10-01	114	80%+	>2	305	1	0	114	50
0	2015-10-01	50	80%+	>2	305	1	0	50	0
0	2015-10-01	0	80%+	>2	305	0
0	0-4	49	80%+	>2	306	1	0	49	0
0	0-4	0	80%+	>2	306	0
0	0-4	114	80%+	>2	306	1	0	114	49
0	2015-10-01	0	80%+	>2	307	0
0	2015-10-01	51	80%+	>2	307	1	0	51	0
0	2015-10-01	114	80%+	>2	307	1	0	114	51
0	16+	0	80%+	>2	308	0
0	2024-09-05	0	80%+	>2	310	0
0	16+	60	80%+	>2	312	1	0	60	0
0	16+	0	80%+	>2	312	0
0	16+	0	80%+	>2	313	0
0	16+	48	80%+	>2	313	1	0	48	0
0	2015-10-01	48	80%+	>2	314	1	0	48	0
0	2015-10-01	0	80%+	>2	314	0
0	2015-10-01	81.75	80%+	>2	314	1	0	81.75	48
0	16+	0	80%+	>2	315	0
0	16+	50	80%+	>2	316	1	0	50	0
0	16+	0	80%+	>2	316	0
0	16+	0	80%+	>2	317	0
0	16+	64	80%+	>2	318	1	0	64	0
0	16+	0	80%+	>2	318	0
0	16+	0	80%+	>2	319	0
0	16+	0	80%+	0.3-2	320	0
0	2024-09-05	0	80%+	0.3-2	321	0
0	2024-09-05	51	80%+	0.3-2	321	1	0	51	0
0	16+	0	80%+	>2	323	0
0	2024-09-05	0	80%+	>2	324	0
0	2024-09-05	70	80%+	>2	324	1	0	70	0
0	2024-09-05	65	25%-79%	0.3-2	325	1	0	65	0
0	2024-09-05	0	25%-79%	0.3-2	325	0
0	2015-10-01	116	80%+	>2	326	1	0	116	49
0	2015-10-01	49	80%+	>2	326	1	0	49	0
0	2015-10-01	0	80%+	>2	326	0
0	2015-10-01	0	80%+	>2	327	0
0	2015-10-01	48	80%+	>2	327	1	0	48	0
0	2015-10-01	116	80%+	>2	327	1	0	116	48
0	0-4	0	25%-79%	0.3-2	329	0
0	0-4	51	25%-79%	0.3-2	329	1	0	51	0
0	0-4	114	25%-79%	0.3-2	329	0
1	0-4	64	25%-79%	0.3-2	329	1	1	64	51
0	16+	111	80%+	>2	338	1	0	111	0
0	16+	0	80%+	>2	338	0
0	0-4	0	80%+	>2	339	0
0	0-4	7	80%+	>2	339	1	0	7	0
0	0-4	71	80%+	>2	339	1	0	71	7
0	0-4	0	80%+	>2	340	0
0	0-4	131	80%+	>2	340	1	0	131	68
0	0-4	68	80%+	>2	340	1	0	68	43
0	0-4	18	80%+	>2	340	1	0	18	0
0	0-4	43	80%+	>2	340	1	0	43	18
0	0-4	0	80%+	>2	341	0
0	0-4	55	80%+	>2	341	1	0	55	0
0	0-4	112	80%+	>2	341	1	0	112	55
0	0-4	0	80%+	>2	342	0
0	0-4	49	80%+	>2	342	1	0	49	27
0	0-4	27	80%+	>2	342	1	0	27	0
0	0-4	112	80%+	>2	342	1	0	112	49
0	16+	0	80%+	>2	343	0
0	16+	48	80%+	>2	343	1	0	48	0
0	0-4	0	80%+	>2	344	0
0	0-4	48	80%+	>2	344	1	0	48	0
0	0-4	111.75	80%+	>2	344	1	0	111.75	48
0	0-4	48	80%+	>2	345	1	0	48	0
0	0-4	112	80%+	>2	345	1	0	112	48
0	0-4	0	80%+	>2	345	0
0	0-4	0	80%+	>2	346	0
0	0-4	112	80%+	>2	346	1	0	112	0
1	2015-10-01	71	80%+	>2	347	1	1	71	48
0	2015-10-01	112	80%+	>2	347	0
0	2015-10-01	48	80%+	>2	347	1	0	48	0
0	2015-10-01	0	80%+	>2	347	0
0	0-4	113	80%+	>2	348	1	0	113	49
0	0-4	49	80%+	>2	348	1	0	49	0
0	0-4	0	80%+	>2	348	0
0	0-4	127	80%+	>2	349	1	0	127	63
0	0-4	14	80%+	>2	349	1	0	14	0
0	0-4	63	80%+	>2	349	1	0	63	14
0	0-4	0	80%+	>2	349	0
0	16+	0	80%+	>2	350	0
0	16+	50	80%+	>2	350	1	0	50	0
0	16+	113	80%+	>2	350	1	0	113	50
0	0-4	19	80%+	>2	351	0
1	0-4	0	80%+	>2	351	0
0	0-4	132	80%+	>2	351	0
0	0-4	68	80%+	>2	351	0
0	0-4	49	80%+	>2	352	1	0	49	0
0	0-4	0	80%+	>2	352	0
0	0-4	113	80%+	>2	352	1	0	113	49
0	2015-10-01	0	80%+	>2	353	0
0	16+	113	80%+	>2	354	1	0	113	48
0	16+	0	80%+	>2	354	0
0	16+	48	80%+	>2	354	1	0	48	0
0	2024-09-05	0	80%+	>2	355	0
0	2024-09-05	64	80%+	>2	355	1	0	64	0
0	16+	0	80%+	>2	356	0
0	16+	49	80%+	>2	357	1	0	49	0
0	16+	0	80%+	>2	357	0
0	0-4	0	80%+	>2	358	0
0	0-4	25	80%+	>2	358	1	0	25	0
0	0-4	49	80%+	>2	359	1	0	49	0
0	0-4	117	80%+	>2	359	1	0	117	49
0	0-4	0	80%+	>2	359	0
0	0-4	0	80%+	0.3-2	360	0
0	0-4	49	80%+	0.3-2	360	1	0	49	0
0	16+	0	80%+	>2	361	0
0	16+	68	80%+	>2	361	1	0	68	0
0	0-4	0	80%+	>2	362	0
0	0-4	68	80%+	>2	363	1	0	68	0
0	0-4	0	80%+	>2	363	0
0	16+	0	80%+	>2	364	0
0	0-4	0	80%+	>2	365	0
0	2015-10-01	0	80%+	>2	366	0
0	2015-10-01	111	80%+	>2	366	1	0	111	49
0	2015-10-01	49	80%+	>2	366	1	0	49	0
0	16+	0	25%-79%	0.3-2	367	0
0	16+	114	80%+	>2	369	1	0	114	50
0	16+	50	80%+	>2	369	1	0	50	0
0	16+	0	80%+	>2	369	0
0	2015-10-01	0	80%+	>2	370	0
0	2015-10-01	64	80%+	>2	370	1	0	64	0
0	16+	0	80%+	>2	371	0
0	16+	47	80%+	>2	371	1	0	47	0
0	16+	111	80%+	>2	371	1	0	111	47
0	16+	0	80%+	>2	372	0
0	16+	46	80%+	>2	372	1	0	46	0
0	16+	64	80%+	>2	373	1	0	64	0
0	16+	0	80%+	>2	373	0
0	16+	53	80%+	>2	374	1	0	53	0
0	16+	0	80%+	>2	374	0
0	0-4	114	80%+	>2	376	1	0	114	49
0	0-4	49	80%+	>2	376	1	0	49	0
0	0-4	0	80%+	>2	376	0
0	0-4	49	80%+	>2	377	1	0	49	0
0	0-4	0	80%+	>2	377	0
0	0-4	114	80%+	>2	377	1	0	114	49
0	0-4	114	80%+	>2	378	1	0	114	50
0	0-4	0	80%+	>2	378	0
0	0-4	50	80%+	>2	378	1	0	50	0
0	16+	68	80%+	>2	379	0
0	16+	0	80%+	>2	379	0
1	16+	12	80%+	>2	379	1	1	12	0
0	2024-09-05	0	25%-79%	0.3-2	380	0
0	0-4	64	80%+	>2	381	1	0	64	0
0	0-4	0	80%+	>2	381	0
0	16+	51	80%+	>2	382	1	0	51	0
0	16+	114	80%+	>2	382	1	0	114	51
0	16+	0	80%+	>2	382	0
0	16+	0	25%-79%	0.3-2	383	0
0	16+	119	25%-79%	0.3-2	383	1	0	119	50
0	16+	50	25%-79%	0.3-2	383	1	0	50	0
0	16+	0	25%-79%	0.3-2	384	0
0	16+	119	25%-79%	0.3-2	384	1	0	119	0
0	16+	50	25%-79%	0.3-2	385	1	0	50	0
0	16+	55	25%-79%	0.3-2	385	1	0	55	50
0	16+	0	25%-79%	0.3-2	385	0
0	16+	50	25%-79%	0.3-2	386	1	0	50	0
0	16+	0	25%-79%	0.3-2	386	0
0	16+	119	25%-79%	0.3-2	386	1	0	119	50
0	0-4	116	80%+	>2	387	1	0	116	50
0	0-4	17	80%+	>2	387	1	0	17	0
0	0-4	50	80%+	>2	387	1	0	50	17
0	0-4	0	80%+	>2	387	0
0	0-4	116	80%+	>2	388	1	0	116	50
0	0-4	0	80%+	>2	388	0
0	0-4	50	80%+	>2	388	1	0	50	0
0	16+	116	80%+	>2	389	0
1	16+	25	80%+	>2	389	1	1	25	0
0	16+	0	80%+	>2	389	0
0	16+	49	80%+	>2	389	0
0	2015-10-01	119	25%-79%	0.3-2	391	1	0	119	51
0	2015-10-01	0	25%-79%	0.3-2	391	0
0	2015-10-01	51	25%-79%	0.3-2	391	1	0	51	0
0	16+	54	0.25	<0.3	392	0
1	16+	26	0.25	<0.3	392	1	1	26	0
0	16+	0	0.25	<0.3	392	0
0	.	0	0.25	<0.3	393	0
0	16+	0	0.25	<0.3	394	0
0	16+	117	0.25	<0.3	395	0
0	16+	0	0.25	<0.3	395	0
0	16+	62	0.25	<0.3	395	0
1	16+	33	0.25	<0.3	395	1	1	33	0
0	16+	59	25%-79%	>2	396	1	0	59	0
0	16+	114	25%-79%	>2	396	1	0	114	59
0	16+	0	25%-79%	>2	396	0
0	2015-10-01	0	25%-79%	>2	397	0
0	16+	117	25%-79%	0.3-2	398	1	0	117	63
0	16+	0	25%-79%	0.3-2	398	0
0	16+	63	25%-79%	0.3-2	398	1	0	63	0
0	2024-09-05	0	25%-79%	0.3-2	399	0
0	2024-09-05	62	25%-79%	0.3-2	399	1	0	62	0
0	2024-09-05	117	25%-79%	0.3-2	399	1	0	117	62
0	16+	0	25%-79%	>2	400	0
0	16+	122	25%-79%	>2	400	1	0	122	60
0	16+	60	25%-79%	>2	400	1	0	60	0
0	.	59	25%-79%	0.3-2	401	1	0	59	0
0	.	0	25%-79%	0.3-2	401	0
0	16+	114	25%-79%	0.3-2	402	1	0	114	59
0	16+	0	25%-79%	0.3-2	402	0
0	16+	59	25%-79%	0.3-2	402	1	0	59	0
0	2015-10-01	0	25%-79%	>2	403	0
0	2015-10-01	121	25%-79%	>2	403	1	0	121	60
0	2015-10-01	60	25%-79%	>2	403	1	0	60	0
0	2024-09-05	0	25%-79%	>2	404	0
0	2024-09-05	60	25%-79%	>2	404	1	0	60	0
0	2024-09-05	0	25%-79%	>2	405	0
0	2024-09-05	60	25%-79%	>2	405	1	0	60	0
0	2024-09-05	114	25%-79%	>2	405	1	0	114	60
0	16+	58	80%+	0.3-2	406	1	0	58	0
0	16+	0	80%+	0.3-2	406	0
0	16+	0	80%+	0.3-2	407	0
0	16+	112	80%+	0.3-2	407	1	0	112	0
0	2015-10-01	57	80%+	0.3-2	408	1	0	57	0
0	2015-10-01	112	80%+	0.3-2	408	1	0	112	57
0	2015-10-01	0	80%+	0.3-2	408	0
0	2024-09-05	58	80%+	0.3-2	409	1	0	58	0
0	2024-09-05	112	80%+	0.3-2	409	1	0	112	58
0	2024-09-05	0	80%+	0.3-2	409	0
0	0-4	114	80%+	0.3-2	410	1	0	114	59
0	0-4	0	80%+	0.3-2	410	0
0	0-4	59	80%+	0.3-2	410	1	0	59	0
0	16+	114	25%-79%	>2	411	1	0	114	59
0	16+	0	25%-79%	>2	411	0
0	16+	59	25%-79%	>2	411	1	0	59	0
0	2024-09-05	114	25%-79%	>2	412	1	0	114	59
0	2024-09-05	59	25%-79%	>2	412	1	0	59	0
0	2024-09-05	0	25%-79%	>2	412	0
0	16+	116	0.25	<0.3	413	1	0	116	62
0	16+	0	0.25	<0.3	413	0
0	16+	62	0.25	<0.3	413	1	0	62	0
0	16+	0	0.25	<0.3	414	0
0	16+	116	0.25	<0.3	414	1	0	116	62
0	16+	62	0.25	<0.3	414	1	0	62	0
0	16+	62	0.25	<0.3	415	1	0	62	0
0	16+	76	0.25	<0.3	415	1	0	76	62
0	16+	117	0.25	<0.3	415	1	0	117	76
0	16+	0	0.25	<0.3	415	0
0	2015-10-01	0	0.25	<0.3	416	0
0	2015-10-01	117	0.25	<0.3	416	1	0	117	63
0	2015-10-01	63	0.25	<0.3	416	1	0	63	0
0	0-4	0	0.25	<0.3	417	0
0	16+	0	25%-79%	0.3-2	418	0
0	16+	114	25%-79%	0.3-2	418	0
1	16+	99	25%-79%	0.3-2	418	1	1	99	0
0	2015-10-01	0	25%-79%	0.3-2	419	0
0	2015-10-01	59	25%-79%	0.3-2	420	1	0	59	0
0	2015-10-01	0	25%-79%	0.3-2	420	0
0	2015-10-01	114	25%-79%	0.3-2	420	1	0	114	59
0	2024-09-05	0	25%-79%	0.3-2	421	0
0	2024-09-05	0	25%-79%	0.3-2	422	0
0	2024-09-05	59	25%-79%	0.3-2	422	1	0	59	0
0	2024-09-05	114	25%-79%	0.3-2	422	1	0	114	59
0	2024-09-05	0	25%-79%	0.3-2	423	0
0	2024-09-05	117	25%-79%	0.3-2	423	1	0	117	62
0	2024-09-05	62	25%-79%	0.3-2	423	1	0	62	0
0	16+	0	25%-79%	>2	424	0
0	16+	62	25%-79%	>2	424	1	0	62	0
0	16+	120	25%-79%	>2	424	1	0	120	62
0	16+	0	25%-79%	>2	426	0
0	16+	119	25%-79%	>2	426	1	0	119	0
0	16+	57	80%+	0.3-2	427	1	0	57	0
0	16+	112	80%+	0.3-2	427	1	0	112	57
0	16+	0	80%+	0.3-2	427	0
0	2015-10-01	0	80%+	0.3-2	428	0
0	2015-10-01	112	80%+	0.3-2	428	1	0	112	0
0	2015-10-01	0	80%+	0.3-2	429	0
0	2015-10-01	112	80%+	0.3-2	429	1	0	112	0
0	2024-09-05	0	80%+	0.3-2	430	0
0	2024-09-05	60	80%+	0.3-2	430	1	0	60	0
0	2024-09-05	114	80%+	0.3-2	430	1	0	114	60
0	2024-09-05	0	80%+	0.3-2	431	0
0	2024-09-05	59	80%+	0.3-2	431	1	0	59	0
0	2024-09-05	114	80%+	0.3-2	431	1	0	114	59
0	2015-10-01	117	0.25	<0.3	432	1	0	117	62
0	2015-10-01	0	0.25	<0.3	432	0
0	2015-10-01	62	0.25	<0.3	432	1	0	62	0
1	2015-10-01	62	0.25	<0.3	433	1	1	62	0
0	2015-10-01	0	0.25	<0.3	433	0
0	2015-10-01	117	0.25	<0.3	433	0
0	2024-09-05	0	0.25	<0.3	435	0
0	2024-09-05	62	0.25	<0.3	435	1	0	62	0
0	2024-09-05	116	0.25	<0.3	435	0
1	2024-09-05	88	0.25	<0.3	435	1	1	88	62
0	0-4	0	0.25	<0.3	436	0
0	16+	0	25%-79%	>2	437	0
0	16+	59	25%-79%	>2	437	1	0	59	0
0	2015-10-01	0	25%-79%	>2	438	0
0	2024-09-05	62	25%-79%	>2	439	1	0	62	0
0	2024-09-05	0	25%-79%	>2	439	0
0	2024-09-05	117	25%-79%	>2	439	1	0	117	62
0	0-4	0	25%-79%	>2	440	0
0	0-4	114	25%-79%	>2	440	1	0	114	59
0	0-4	59	25%-79%	>2	440	1	0	59	0
0	16+	113	25%-79%	0.3-2	441	1	0	113	59
0	16+	59	25%-79%	0.3-2	441	1	0	59	0
0	16+	0	25%-79%	0.3-2	441	0
0	16+	0	25%-79%	>2	442	0
0	16+	60	25%-79%	>2	442	1	0	60	0
0	16+	122	25%-79%	>2	442	1	0	122	60
0	16+	21	25%-79%	>2	443	1	0	21	0
0	16+	60	25%-79%	>2	443	1	0	60	21
0	16+	0	25%-79%	>2	443	0
1	16+	77	25%-79%	>2	443	1	1	77	60
1	2015-10-01	15	25%-79%	>2	444	1	1	15	0
0	2015-10-01	60	25%-79%	>2	444	0
0	2015-10-01	0	25%-79%	>2	444	0
0	2015-10-01	121	25%-79%	>2	444	0
0	16+	0	25%-79%	>2	445	0
0	16+	60	25%-79%	>2	445	1	0	60	0
0	16+	122	25%-79%	>2	445	1	0	122	60
0	16+	122	25%-79%	>2	446	1	0	122	60
0	16+	21	25%-79%	>2	446	1	0	21	0
0	16+	0	25%-79%	>2	446	0
0	16+	60	25%-79%	>2	446	1	0	60	21
0	2015-10-01	60	25%-79%	>2	447	1	0	60	0
0	2015-10-01	0	25%-79%	>2	447	0
0	2024-09-05	0	25%-79%	>2	448	0
0	2024-09-05	113	25%-79%	>2	448	1	0	113	0
0	2024-09-05	0	25%-79%	>2	449	0
0	2024-09-05	113	25%-79%	>2	449	1	0	113	59
0	2024-09-05	59	25%-79%	>2	449	1	0	59	0
0	0-4	14	25%-79%	>2	450	1	0	14	0
0	0-4	120	25%-79%	>2	450	1	0	120	14
0	0-4	0	25%-79%	>2	450	0
0	2015-10-01	59	80%+	0.3-2	452	1	0	59	0
0	2015-10-01	0	80%+	0.3-2	452	0
0	2015-10-01	114	80%+	0.3-2	452	1	0	114	59
0	2015-10-01	0	0.25	<0.3	453	0
0	2015-10-01	59	0.25	<0.3	453	1	0	59	0
0	16+	0	80%+	0.3-2	454	0
0	16+	60	80%+	0.3-2	454	1	0	60	0
0	16+	122	80%+	0.3-2	454	1	0	122	60
0	16+	120	25%-79%	>2	455	1	0	120	0
0	16+	0	25%-79%	>2	455	0
0	16+	74	0.25	<0.3	456	1	0	74	62
0	16+	117	0.25	<0.3	456	1	0	117	74
0	16+	0	0.25	<0.3	456	0
0	16+	62	0.25	<0.3	456	1	0	62	0
0	16+	0	0.25	<0.3	457	0
0	16+	60	0.25	<0.3	457	1	0	60	0
0	16+	114	0.25	<0.3	457	1	0	114	60
0	16+	0	0.25	<0.3	458	0
0	16+	62	0.25	<0.3	458	1	0	62	0
0	16+	116	0.25	<0.3	458	1	0	116	62
0	16+	62	0.25	<0.3	459	1	0	62	0
0	16+	0	0.25	<0.3	459	0
0	16+	116	0.25	<0.3	459	1	0	116	62
0	16+	62	0.25	<0.3	460	1	0	62	0
0	16+	0	0.25	<0.3	460	0
0	2015-10-01	62	0.25	<0.3	463	1	0	62	0
0	2015-10-01	0	0.25	<0.3	463	0
0	2015-10-01	116	0.25	<0.3	463	1	0	116	62
0	2024-09-05	0	0.25	<0.3	464	0
0	2024-09-05	66	0.25	<0.3	464	1	0	66	0
0	16+	0	25%-79%	>2	465	0
0	16+	66	25%-79%	>2	465	1	0	66	0
0	2015-10-01	114	25%-79%	>2	466	1	0	114	59
0	2015-10-01	0	25%-79%	>2	466	0
0	2015-10-01	59	25%-79%	>2	466	1	0	59	0
0	2015-10-01	0	25%-79%	>2	467	0
0	2015-10-01	62	25%-79%	>2	467	1	0	62	0
0	2015-10-01	117	25%-79%	>2	467	1	0	117	62
0	2024-09-05	117	25%-79%	>2	468	1	0	117	62
0	2024-09-05	62	25%-79%	>2	468	1	0	62	0
0	2024-09-05	0	25%-79%	>2	468	0
0	16+	59	25%-79%	0.3-2	469	1	0	59	0
0	16+	114	25%-79%	0.3-2	469	1	0	114	59
0	16+	0	25%-79%	0.3-2	469	0
0	0-4	114	25%-79%	0.3-2	470	1	0	114	59
0	0-4	59	25%-79%	0.3-2	470	1	0	59	0
0	0-4	0	25%-79%	0.3-2	470	0
0	16+	60	25%-79%	>2	471	1	0	60	0
0	16+	0	25%-79%	>2	471	0
0	2015-10-01	122	25%-79%	>2	472	1	0	122	60
0	2015-10-01	60	25%-79%	>2	472	1	0	60	0
0	2015-10-01	0	25%-79%	>2	472	0
0	16+	11	25%-79%	>2	473	1	0	11	0
0	16+	121	25%-79%	>2	473	1	0	121	60
0	16+	60	25%-79%	>2	473	1	0	60	11
0	16+	0	25%-79%	>2	473	0
0	16+	0	25%-79%	>2	474	0
0	2015-10-01	60	25%-79%	>2	475	1	0	60	0
0	2015-10-01	114	25%-79%	>2	475	1	0	114	60
0	2015-10-01	0	25%-79%	>2	475	0
0	2015-10-01	59	25%-79%	>2	476	1	0	59	0
0	2015-10-01	0	25%-79%	>2	476	0
0	2015-10-01	114	25%-79%	>2	476	1	0	114	59
0	2024-09-05	0	25%-79%	>2	477	0
0	2024-09-05	120	25%-79%	>2	477	1	0	120	59
0	2024-09-05	59	25%-79%	>2	477	1	0	59	37
0	2024-09-05	37	25%-79%	>2	477	1	0	37	13
0	2024-09-05	13	25%-79%	>2	477	1	0	13	0
0	2024-09-05	120	25%-79%	>2	478	1	0	120	59
0	2024-09-05	0	25%-79%	>2	478	0
0	2024-09-05	59	25%-79%	>2	478	1	0	59	0
0	2024-09-05	120	25%-79%	>2	479	1	0	120	59
0	2024-09-05	0	25%-79%	>2	479	0
0	2024-09-05	59	25%-79%	>2	479	1	0	59	0
0	16+	60	0.25	<0.3	481	1	0	60	0
0	16+	0	0.25	<0.3	481	0
0	16+	122	0.25	<0.3	481	1	0	122	60
0	.	54	0.25	<0.3	482	1	0	54	0
0	.	0	0.25	<0.3	482	0
0	16+	62	80%+	>2	484	1	0	62	0
0	16+	116	80%+	>2	484	1	0	116	62
0	16+	0	80%+	>2	484	0
0	2015-10-01	62	80%+	>2	485	1	0	62	0
0	2015-10-01	116	80%+	>2	485	1	0	116	62
0	2015-10-01	0	80%+	>2	485	0
1	2015-10-01	34	80%+	>2	486	1	1	34	0
0	2015-10-01	116	80%+	>2	486	0
0	2015-10-01	62	80%+	>2	486	0
0	2015-10-01	0	80%+	>2	486	0
0	2024-09-05	116	80%+	>2	487	1	0	116	62
0	2024-09-05	62	80%+	>2	487	1	0	62	0
0	2024-09-05	0	80%+	>2	487	0
0	2024-09-05	62	80%+	>2	488	1	0	62	0
0	2024-09-05	116	80%+	>2	488	1	0	116	62
0	2024-09-05	0	80%+	>2	488	0
0	0-4	0	80%+	>2	489	0
0	0-4	62	80%+	>2	489	1	0	62	0
0	0-4	116	80%+	>2	489	1	0	116	62
0	16+	116	80%+	>2	490	1	0	116	0
0	16+	0	80%+	>2	490	0
0	0-4	160	80%+	>2	491	1	0	160	62
0	0-4	0	80%+	>2	491	0
0	0-4	62	80%+	>2	491	1	0	62	0
0	16+	62	80%+	>2	492	1	0	62	0
0	16+	116	80%+	>2	492	1	0	116	62
0	16+	0	80%+	>2	492	0
0	2015-10-01	62	80%+	>2	493	1	0	62	0
0	2015-10-01	0	80%+	>2	493	0
0	2015-10-01	116	80%+	>2	493	1	0	116	62
0	2015-10-01	116	80%+	>2	494	1	0	116	62
0	2015-10-01	62	80%+	>2	494	1	0	62	0
0	2015-10-01	0	80%+	>2	494	0
0	2024-09-05	62	80%+	>2	495	1	0	62	0
0	2024-09-05	116	80%+	>2	495	1	0	116	62
0	2024-09-05	0	80%+	>2	495	0
0	2024-09-05	62	80%+	>2	496	1	0	62	15
0	2024-09-05	15	80%+	>2	496	1	0	15	0
0	2024-09-05	0	80%+	>2	496	0
0	2024-09-05	116	80%+	>2	496	1	0	116	62
0	16+	116	80%+	>2	497	1	0	116	63
0	16+	0	80%+	>2	497	0
0	16+	63	80%+	>2	497	1	0	63	0
0	16+	115	80%+	>2	498	1	0	115	61
0	16+	0	80%+	>2	498	0
0	16+	61	80%+	>2	498	1	0	61	0
0	16+	61	80%+	>2	499	1	0	61	0
0	16+	0	80%+	>2	499	0
0	16+	116	80%+	>2	499	1	0	116	61
0	16+	0	80%+	>2	500	0
0	16+	62	80%+	>2	500	1	0	62	0
0	16+	116	80%+	>2	500	1	0	116	62
0	2015-10-01	116	80%+	>2	501	1	0	116	62
0	2015-10-01	62	80%+	>2	501	1	0	62	0
0	2015-10-01	0	80%+	>2	501	0
0	2015-10-01	61	80%+	>2	502	1	0	61	0
0	2015-10-01	0	80%+	>2	502	0
0	2015-10-01	116	80%+	>2	502	1	0	116	61
0	2024-09-05	116	80%+	>2	504	1	0	116	62
0	2024-09-05	62	80%+	>2	504	1	0	62	0
0	2024-09-05	0	80%+	>2	504	0
0	16+	0	80%+	>2	505	0
0	16+	62	80%+	>2	505	1	0	62	0
0	16+	116	80%+	>2	505	1	0	116	62
0	2024-09-05	117	80%+	>2	506	1	0	117	62
0	2024-09-05	62	80%+	>2	506	1	0	62	0
0	2024-09-05	0	80%+	>2	506	0
0	16+	62	80%+	>2	507	1	0	62	0
0	16+	0	80%+	>2	507	0
0	16+	116	80%+	>2	507	1	0	116	62
0	16+	0	80%+	>2	508	0
0	16+	116	80%+	>2	508	1	0	116	62
0	16+	62	80%+	>2	508	1	0	62	0
0	16+	117	80%+	>2	509	1	0	117	62
0	16+	0	80%+	>2	509	0
0	16+	62	80%+	>2	509	1	0	62	0
0	16+	62	80%+	>2	510	1	0	62	0
0	16+	117	80%+	>2	510	1	0	117	62
0	16+	0	80%+	>2	510	0
0	.	0	80%+	>2	511	0
0	.	54	80%+	>2	511	1	0	54	0
0	16+	117	80%+	>2	512	1	0	117	62
0	16+	62	80%+	>2	512	1	0	62	0
0	16+	0	80%+	>2	512	0
0	.	0	80%+	>2	513	0
0	.	116	80%+	>2	513	1	0	116	61
0	.	61	80%+	>2	513	1	0	61	0
0	2015-10-01	62	80%+	>2	514	1	0	62	0
0	2015-10-01	117	80%+	>2	514	1	0	117	62
0	2015-10-01	0	80%+	>2	514	0
0	2015-10-01	0	80%+	>2	515	0
0	2015-10-01	117	80%+	>2	515	1	0	117	62
0	2015-10-01	62	80%+	>2	515	1	0	62	0
0	2024-09-05	118	80%+	>2	516	1	0	118	62
0	2024-09-05	62	80%+	>2	516	1	0	62	0
0	2024-09-05	0	80%+	>2	516	0
0	2024-09-05	0	80%+	>2	517	0
0	2024-09-05	117	80%+	>2	517	1	0	117	62
0	2024-09-05	62	80%+	>2	517	1	0	62	0
0	2024-09-05	0	80%+	>2	518	0
0	2024-09-05	62	80%+	>2	518	1	0	62	0
0	2024-09-05	117	80%+	>2	518	1	0	117	62
0	16+	61	80%+	>2	519	1	0	61	0
0	16+	0	80%+	>2	519	0
0	16+	116	80%+	>2	519	1	0	116	61
0	2024-09-05	116	80%+	>2	520	1	0	116	62
0	2024-09-05	0	80%+	>2	520	0
0	2024-09-05	62	80%+	>2	520	1	0	62	0
0	0-4	116	80%+	>2	521	1	0	116	62
0	0-4	0	80%+	>2	521	0
0	0-4	62	80%+	>2	521	1	0	62	0
0	.	0	80%+	>2	522	0
0	.	61	80%+	>2	522	1	0	61	0
0	.	116	80%+	>2	522	1	0	116	61
0	0-4	116	80%+	>2	523	1	0	116	63
0	0-4	63	80%+	>2	523	1	0	63	0
0	0-4	0	80%+	>2	523	0
0	2015-10-01	0	80%+	>2	524	0
0	2015-10-01	117	80%+	>2	524	1	0	117	62
0	2015-10-01	62	80%+	>2	524	1	0	62	0
0	2024-09-05	117	80%+	>2	525	1	0	117	63
0	2024-09-05	63	80%+	>2	525	1	0	63	0
0	2024-09-05	0	80%+	>2	525	0
0	16+	117	80%+	>2	526	1	0	117	62
0	16+	62	80%+	>2	526	1	0	62	15
0	16+	15	80%+	>2	526	1	0	15	0
0	16+	0	80%+	>2	526	0
0	0-4	118	80%+	>2	528	1	0	118	62
0	0-4	62	80%+	>2	528	1	0	62	0
0	0-4	0	80%+	>2	528	0
0	0-4	117	80%+	>2	529	1	0	117	62
0	0-4	0	80%+	>2	529	0
0	0-4	62	80%+	>2	529	1	0	62	0
0	0-4	62	80%+	>2	530	1	0	62	0
0	0-4	0	80%+	>2	530	0
0	0-4	116	80%+	>2	530	1	0	116	62
0	16+	0	80%+	>2	531	0
0	2024-09-05	114	25%-79%	>2	533	1	0	114	59
0	2024-09-05	59	25%-79%	>2	533	1	0	59	0
0	2024-09-05	0	25%-79%	>2	533	0
0	2024-09-05	0	25%-79%	0.3-2	534	0
1	2024-09-05	55	25%-79%	0.3-2	534	1	1	55	0
0	2024-09-05	118	25%-79%	0.3-2	534	0
0	0-4	59	25%-79%	>2	535	1	0	59	41
0	0-4	41	25%-79%	>2	535	1	0	41	0
0	0-4	0	25%-79%	>2	535	0
0	0-4	113	25%-79%	>2	535	1	0	113	59
0	0-4	59	25%-79%	>2	536	1	0	59	42
0	0-4	0	25%-79%	>2	536	0
0	0-4	42	25%-79%	>2	536	1	0	42	0
0	0-4	120	25%-79%	>2	536	1	0	120	59
0	0-4	59	25%-79%	>2	538	1	0	59	0
0	0-4	120	25%-79%	>2	538	1	0	120	59
0	0-4	0	25%-79%	>2	538	0
0	16+	110	25%-79%	>2	539	1	0	110	49
0	16+	49	25%-79%	>2	539	1	0	49	27
0	16+	27	25%-79%	>2	539	1	0	27	0
0	16+	0	25%-79%	>2	539	0
0	2024-09-05	59	25%-79%	>2	540	1	0	59	0
0	2024-09-05	0	25%-79%	>2	540	0
0	2015-10-01	0	25%-79%	>2	542	0
0	2015-10-01	55	25%-79%	>2	542	1	0	55	0
0	16+	0	25%-79%	>2	543	0
0	0-4	59	25%-79%	>2	544	1	0	59	23
0	0-4	114	25%-79%	>2	544	1	0	114	59
0	0-4	0	25%-79%	>2	544	0
0	0-4	23	25%-79%	>2	544	1	0	23	0
0	16+	114	25%-79%	>2	545	1	0	114	0
0	16+	0	25%-79%	>2	545	0
0	0-4	114	25%-79%	0.3-2	546	1	0	114	59
0	0-4	0	25%-79%	0.3-2	546	0
0	0-4	59	25%-79%	0.3-2	546	1	0	59	0
0	2024-09-05	113	25%-79%	>2	547	1	0	113	59
0	2024-09-05	0	25%-79%	>2	547	0
0	2024-09-05	59	25%-79%	>2	547	1	0	59	0
0	16+	62	25%-79%	>2	548	1	0	62	0
0	16+	120	25%-79%	>2	548	1	0	120	62
0	16+	0	25%-79%	>2	548	0
0	16+	0	25%-79%	>2	549	0
0	16+	59	25%-79%	>2	549	1	0	59	0
0	16+	0	25%-79%	>2	550	0
0	16+	121	25%-79%	>2	550	1	0	121	0
0	16+	59	25%-79%	>2	553	1	0	59	0
0	16+	0	25%-79%	>2	553	0
0	16+	113	25%-79%	>2	553	1	0	113	59
0	0-4	113	25%-79%	>2	554	1	0	113	59
0	0-4	59	25%-79%	>2	554	1	0	59	0
0	0-4	0	25%-79%	>2	554	0
0	16+	0	25%-79%	>2	555	0
0	16+	121	25%-79%	>2	556	1	0	121	59
0	16+	0	25%-79%	>2	556	0
0	16+	59	25%-79%	>2	556	1	0	59	0
0	0-4	59	25%-79%	>2	558	1	0	59	0
0	0-4	0	25%-79%	>2	558	0
0	0-4	120	25%-79%	>2	558	1	0	120	59
0	0-4	120	25%-79%	>2	559	1	0	120	59
0	0-4	0	25%-79%	>2	559	0
0	0-4	59	25%-79%	>2	559	1	0	59	0
0	16+	0	25%-79%	>2	560	0
0	2024-09-05	0	25%-79%	>2	561	0
0	2024-09-05	59	25%-79%	>2	561	1	0	59	0
0	0-4	59	25%-79%	>2	562	1	0	59	0
0	0-4	120	25%-79%	>2	562	1	0	120	59
0	0-4	0	25%-79%	>2	562	0
0	0-4	0	25%-79%	>2	563	0
0	0-4	13	25%-79%	>2	563	1	0	13	0
0	0-4	61	25%-79%	>2	563	1	0	61	13
0	16+	0	25%-79%	>2	564	0
0	16+	121	25%-79%	>2	564	1	0	121	60
0	16+	60	25%-79%	>2	564	1	0	60	0
0	2015-10-01	60	25%-79%	>2	565	1	0	60	0
0	2015-10-01	121	25%-79%	>2	565	1	0	121	60
0	2015-10-01	0	25%-79%	>2	565	0
0	2015-10-01	59	25%-79%	>2	566	1	0	59	0
0	2015-10-01	0	25%-79%	>2	566	0
0	2015-10-01	120	25%-79%	>2	566	1	0	120	59
0	2024-09-05	59	25%-79%	>2	567	1	0	59	0
0	2024-09-05	0	25%-79%	>2	567	0
0	0-4	120	25%-79%	>2	568	1	0	120	59
0	0-4	59	25%-79%	>2	568	1	0	59	0
0	0-4	0	25%-79%	>2	568	0
0	2024-09-05	0	25%-79%	>2	569	0
0	2024-09-05	120	25%-79%	>2	569	1	0	120	59
0	2024-09-05	59	25%-79%	>2	569	1	0	59	0
0	0-4	0	80%+	0.3-2	570	0
0	0-4	55	80%+	0.3-2	570	1	0	55	0
0	16+	112	80%+	0.3-2	571	1	0	112	0
0	16+	0	80%+	0.3-2	571	0
0	2015-10-01	57	80%+	0.3-2	572	1	0	57	0
0	2015-10-01	112	80%+	0.3-2	572	1	0	112	57
0	2015-10-01	0	80%+	0.3-2	572	0
0	2015-10-01	112	80%+	0.3-2	573	1	0	112	57
0	2015-10-01	0	80%+	0.3-2	573	0
0	2015-10-01	51	80%+	0.3-2	573	1	0	51	0
0	2015-10-01	57	80%+	0.3-2	573	1	0	57	51
0	2024-09-05	57	80%+	0.3-2	574	1	0	57	0
0	2024-09-05	0	80%+	0.3-2	574	0
0	2024-09-05	112	80%+	0.3-2	574	1	0	112	57
0	2024-09-05	112	80%+	0.3-2	575	1	0	112	57
0	2024-09-05	57	80%+	0.3-2	575	1	0	57	0
0	2024-09-05	0	80%+	0.3-2	575	0
0	0-4	0	80%+	0.3-2	576	0
0	0-4	112	80%+	0.3-2	576	1	0	112	57
0	0-4	57	80%+	0.3-2	576	1	0	57	0
0	0-4	0	80%+	0.3-2	577	0
0	0-4	112	80%+	0.3-2	577	1	0	112	0
0	2015-10-01	0	0.25	<0.3	578	0
0	2015-10-01	60	0.25	<0.3	578	1	0	60	0
0	0-4	112	0.25	<0.3	579	1	0	112	0
0	0-4	0	0.25	<0.3	579	0
0	16+	121	25%-79%	>2	580	1	0	121	0
0	16+	0	25%-79%	>2	580	0
0	2015-10-01	60	25%-79%	>2	581	1	0	60	0
0	2015-10-01	122	25%-79%	>2	581	1	0	122	60
0	2015-10-01	0	25%-79%	>2	581	0
0	2024-09-05	120	25%-79%	>2	582	1	0	120	59
0	2024-09-05	0	25%-79%	>2	582	0
0	2024-09-05	59	25%-79%	>2	582	1	0	59	0
0	2024-09-05	0	25%-79%	>2	583	0
0	16+	114	25%-79%	>2	584	1	0	114	59
0	16+	59	25%-79%	>2	584	1	0	59	0
0	16+	0	25%-79%	>2	584	0
0	16+	5	80%+	0.3-2	594	1	0	5	0
0	16+	62	80%+	0.3-2	594	1	0	62	5
0	16+	64	80%+	0.3-2	594	1	0	64	62
0	16+	0	80%+	0.3-2	594	0
0	16+	117	80%+	0.3-2	594	1	0	117	64
0	.	0	25%-79%	>2	596	0
0	.	120	25%-79%	>2	596	1	0	120	59
0	.	59	25%-79%	>2	596	1	0	59	0
0	16+	48	25%-79%	0.3-2	597	1	0	48	0
1	16+	55	25%-79%	0.3-2	597	1	1	55	48
0	16+	118	25%-79%	0.3-2	597	0
0	16+	57	25%-79%	0.3-2	597	0
0	16+	0	25%-79%	0.3-2	597	0
0	2024-09-05	0	25%-79%	0.3-2	598	0
0	2024-09-05	118	25%-79%	0.3-2	598	1	0	118	57
0	2024-09-05	57	25%-79%	0.3-2	598	1	0	57	0
0	16+	13	25%-79%	0.3-2	599	1	0	13	0
0	16+	0	25%-79%	0.3-2	599	0
0	16+	120	25%-79%	0.3-2	599	1	0	120	57
0	16+	57	25%-79%	0.3-2	599	1	0	57	13
0	16+	58	25%-79%	0.3-2	600	1	0	58	0
0	16+	119	25%-79%	0.3-2	600	1	0	119	58
0	16+	0	25%-79%	0.3-2	600	0
0	16+	0	25%-79%	0.3-2	602	0
0	16+	107	25%-79%	0.3-2	602	1	0	107	57
0	16+	119	25%-79%	0.3-2	602	1	0	119	107
0	16+	57	25%-79%	0.3-2	602	1	0	57	0
0	16+	0	25%-79%	0.3-2	603	0
0	16+	119	25%-79%	0.3-2	603	1	0	119	57
0	16+	57	25%-79%	0.3-2	603	1	0	57	0
0	16+	118	25%-79%	0.3-2	604	1	0	118	57
0	16+	0	25%-79%	0.3-2	604	0
0	16+	57	25%-79%	0.3-2	604	1	0	57	0
0	0-4	118	25%-79%	0.3-2	605	1	0	118	57
0	0-4	57	25%-79%	0.3-2	605	1	0	57	0
0	0-4	0	25%-79%	0.3-2	605	0
0	2024-09-05	56	25%-79%	0.3-2	606	1	0	56	0
0	2024-09-05	0	25%-79%	0.3-2	606	0
0	2024-09-05	118	25%-79%	0.3-2	606	1	0	118	56
0	2015-10-01	0	25%-79%	0.3-2	607	0
0	2015-10-01	117	25%-79%	0.3-2	607	1	0	117	0
0	16+	0	25%-79%	0.3-2	608	0
0	16+	54	25%-79%	0.3-2	608	1	0	54	0
0	2024-09-05	120	25%-79%	0.3-2	609	0
1	2024-09-05	84	25%-79%	0.3-2	609	1	1	84	56
0	2024-09-05	56	25%-79%	0.3-2	609	1	0	56	0
0	2024-09-05	0	25%-79%	0.3-2	609	0
0	2024-09-05	117	25%-79%	0.3-2	610	0
1	2024-09-05	58	25%-79%	0.3-2	610	1	1	58	0
0	2024-09-05	0	25%-79%	0.3-2	610	0
0	16+	0	25%-79%	0.3-2	611	0
0	16+	118	25%-79%	0.3-2	611	1	0	118	106
0	16+	106	25%-79%	0.3-2	611	1	0	106	57
0	16+	57	25%-79%	0.3-2	611	1	0	57	0
0	16+	36	25%-79%	0.3-2	612	1	0	36	0
0	16+	0	25%-79%	0.3-2	612	0
0	0-4	56	25%-79%	0.3-2	613	0
0	0-4	0	25%-79%	0.3-2	613	0
1	0-4	54	25%-79%	0.3-2	613	1	1	54	0
0	2015-10-01	0	25%-79%	0.3-2	614	0
0	2015-10-01	0	25%-79%	0.3-2	615	0
1	2015-10-01	56	25%-79%	0.3-2	615	1	1	56	0
0	16+	0	25%-79%	0.3-2	616	0
0	16+	57	25%-79%	0.3-2	616	0
1	16+	51	25%-79%	0.3-2	616	1	1	51	0
0	2024-09-05	59	25%-79%	0.3-2	617	1	0	59	0
0	2024-09-05	0	25%-79%	0.3-2	617	0
0	16+	0	25%-79%	0.3-2	618	0
0	16+	61	25%-79%	0.3-2	619	1	0	61	0
0	16+	0	25%-79%	0.3-2	619	0
0	16+	0	25%-79%	0.3-2	621	0
0	16+	23	25%-79%	0.3-2	621	1	0	23	0
0	16+	85	25%-79%	0.3-2	621	1	0	85	23
0	0-4	0	25%-79%	0.3-2	623	0
0	0-4	54	25%-79%	0.3-2	623	1	0	54	0
0	0-4	118	25%-79%	0.3-2	623	1	0	118	56
0	0-4	56	25%-79%	0.3-2	623	1	0	56	54
0	16+	117	25%-79%	0.3-2	624	1	0	117	0
0	16+	0	25%-79%	0.3-2	624	0
0	0-4	56	25%-79%	0.3-2	625	1	0	56	0
0	0-4	0	25%-79%	0.3-2	625	0
0	0-4	119	25%-79%	0.3-2	625	1	0	119	56
0	16+	54	25%-79%	0.3-2	626	1	0	54	0
0	16+	0	25%-79%	0.3-2	626	0
0	16+	117	25%-79%	0.3-2	626	1	0	117	54
0	16+	119	25%-79%	0.3-2	627	1	0	119	56
0	16+	56	25%-79%	0.3-2	627	1	0	56	0
0	16+	0	25%-79%	0.3-2	627	0
0	2015-10-01	117	25%-79%	0.3-2	628	1	0	117	28
0	2015-10-01	0	25%-79%	0.3-2	628	0
0	2015-10-01	28	25%-79%	0.3-2	628	1	0	28	0
1	2015-10-01	76	25%-79%	0.3-2	629	0
1	2015-10-01	47	25%-79%	0.3-2	629	1	1	47	0
0	2015-10-01	0	25%-79%	0.3-2	629	0
0	2015-10-01	56	25%-79%	0.3-2	629	0
0	2015-10-01	117	25%-79%	0.3-2	629	0
0	0-4	20	25%-79%	0.3-2	630	1	0	20	0
0	0-4	0	25%-79%	0.3-2	630	0
0	0-4	56	25%-79%	0.3-2	630	1	0	56	20
0	2015-10-01	0	25%-79%	0.3-2	631	0
0	2015-10-01	119	25%-79%	0.3-2	631	0
0	2015-10-01	56	25%-79%	0.3-2	631	0
1	2015-10-01	15	25%-79%	0.3-2	631	1	1	15	0
0	2024-09-05	56	25%-79%	0.3-2	632	1	0	56	0
0	2024-09-05	0	25%-79%	0.3-2	632	0
0	16+	0	25%-79%	0.3-2	633	0
0	0-4	119	25%-79%	0.3-2	634	1	0	119	56
0	0-4	0	25%-79%	0.3-2	634	0
0	0-4	51	25%-79%	0.3-2	634	1	0	51	0
0	0-4	56	25%-79%	0.3-2	634	1	0	56	51
0	16+	43	25%-79%	0.3-2	635	1	0	43	0
0	16+	54	25%-79%	0.3-2	635	1	0	54	43
0	16+	117	25%-79%	0.3-2	635	1	0	117	54
0	16+	0	25%-79%	0.3-2	635	0
0	2015-10-01	118	25%-79%	0.3-2	636	1	0	118	56
0	2015-10-01	56	25%-79%	0.3-2	636	1	0	56	51
0	2015-10-01	0	25%-79%	0.3-2	636	0
0	2015-10-01	50	25%-79%	0.3-2	636	1	0	50	0
0	2015-10-01	51	25%-79%	0.3-2	636	1	0	51	50
0	2024-09-05	118	25%-79%	0.3-2	637	1	0	118	56
0	2024-09-05	56	25%-79%	0.3-2	637	1	0	56	0
0	2024-09-05	0	25%-79%	0.3-2	637	0
0	16+	0	80%+	>2	638	0
0	16+	53	80%+	>2	638	1	0	53	0
0	2024-09-05	56	80%+	>2	639	1	0	56	0
0	2024-09-05	119	80%+	>2	639	1	0	119	76
0	2024-09-05	76	80%+	>2	639	1	0	76	56
0	2024-09-05	0	80%+	>2	639	0
0	16+	56	80%+	>2	640	1	0	56	0
0	16+	0	80%+	>2	640	0
0	16+	120	80%+	>2	640	1	0	120	56
0	16+	119	80%+	>2	641	1	0	119	56
0	16+	56	80%+	>2	641	1	0	56	0
0	16+	0	80%+	>2	641	0
0	0-4	0	80%+	>2	642	0
0	0-4	56	80%+	>2	642	1	0	56	0
0	0-4	119	80%+	>2	642	1	0	119	56
0	2015-10-01	0	80%+	>2	643	0
0	2015-10-01	13	80%+	>2	643	1	0	13	0
0	2015-10-01	118	80%+	>2	643	1	0	118	56
0	2015-10-01	37	80%+	>2	643	1	0	37	13
0	2015-10-01	50	80%+	>2	643	1	0	50	37
0	2015-10-01	56	80%+	>2	643	1	0	56	50
0	2024-09-05	56	80%+	0.3-2	644	1	0	56	0
0	2024-09-05	0	80%+	0.3-2	644	0
0	2024-09-05	117	80%+	0.3-2	644	1	0	117	56
0	16+	17	80%+	0.3-2	645	1	0	17	0
0	16+	117	80%+	0.3-2	645	1	0	117	45
0	16+	0	80%+	0.3-2	645	0
0	16+	45	80%+	0.3-2	645	1	0	45	17
0	2024-09-05	56	80%+	0.3-2	646	1	0	56	0
0	2024-09-05	118	80%+	0.3-2	646	1	0	118	56
0	2024-09-05	0	80%+	0.3-2	646	0
0	16+	45	80%+	0.3-2	647	1	0	45	0
0	16+	118	80%+	0.3-2	647	1	0	118	56
0	16+	0	80%+	0.3-2	647	0
0	16+	56	80%+	0.3-2	647	1	0	56	45
0	16+	0	80%+	0.3-2	648	0
0	16+	58	80%+	0.3-2	648	1	0	58	2
0	16+	2	80%+	0.3-2	648	1	0	2	0
0	16+	120	80%+	0.3-2	648	1	0	120	58
0	16+	37	80%+	0.3-2	649	1	0	37	0
0	16+	117	80%+	0.3-2	649	1	0	117	37
0	16+	0	80%+	0.3-2	649	0
0	2024-09-05	56	80%+	0.3-2	650	1	0	56	0
0	2024-09-05	0	80%+	0.3-2	650	0
0	2024-09-05	118	80%+	0.3-2	650	1	0	118	56
0	16+	95	80%+	0.3-2	651	1	0	95	74
0	16+	0	80%+	0.3-2	651	0
0	16+	33	80%+	0.3-2	651	1	0	33	0
0	16+	74	80%+	0.3-2	651	1	0	74	33
0	16+	56	80%+	0.3-2	652	1	0	56	0
0	16+	63	80%+	0.3-2	652	1	0	63	56
0	16+	0	80%+	0.3-2	652	0
0	16+	118	80%+	0.3-2	652	1	0	118	63
1	2024-09-05	45	80%+	0.3-2	653	0
1	2024-09-05	18	80%+	0.3-2	653	1	1	18	0
0	2024-09-05	118	80%+	0.3-2	653	0
0	2024-09-05	0	80%+	0.3-2	653	0
0	0-4	0	80%+	0.3-2	654	0
0	0-4	118	80%+	0.3-2	654	0
1	0-4	23	80%+	0.3-2	654	1	1	23	0
0	16+	118	80%+	0.3-2	655	1	0	118	56
0	16+	56	80%+	0.3-2	655	1	0	56	0
0	16+	0	80%+	0.3-2	655	0
0	0-4	118	80%+	0.3-2	656	0
1	0-4	0	80%+	0.3-2	656	0
0	0-4	56	80%+	0.3-2	656	0
0	16+	56	80%+	0.3-2	657	1	0	56	0
0	16+	118	80%+	0.3-2	657	1	0	118	56
0	16+	0	80%+	0.3-2	657	0
0	2015-10-01	0	25%-79%	0.3-2	658	0
0	2015-10-01	62	25%-79%	0.3-2	658	1	0	62	0
0	2024-09-05	85	25%-79%	0.3-2	659	0
0	2024-09-05	0	25%-79%	0.3-2	659	0
0	2024-09-05	119	25%-79%	0.3-2	659	0
1	2024-09-05	21	25%-79%	0.3-2	659	1	1	21	0
0	2024-09-05	56	25%-79%	0.3-2	659	0
0	16+	0	25%-79%	0.3-2	660	0
0	16+	56	25%-79%	0.3-2	660	1	0	56	0
0	16+	119	25%-79%	0.3-2	660	1	0	119	56
0	16+	120	25%-79%	0.3-2	661	1	0	120	77
0	16+	0	25%-79%	0.3-2	661	0
0	16+	77	25%-79%	0.3-2	661	1	0	77	56
0	16+	56	25%-79%	0.3-2	661	1	0	56	0
0	16+	0	25%-79%	0.3-2	662	0
0	16+	120	25%-79%	0.3-2	662	0
1	16+	27	25%-79%	0.3-2	662	1	1	27	0
1	16+	97	25%-79%	0.3-2	662	0
0	0-4	118	25%-79%	0.3-2	664	1	0	118	0
0	0-4	0	25%-79%	0.3-2	664	0
0	16+	95	0.25	<0.3	665	1	0	95	56
0	16+	7	0.25	<0.3	665	1	0	7	0
0	16+	0	0.25	<0.3	665	0
0	16+	56	0.25	<0.3	665	1	0	56	7
0	16+	119	0.25	<0.3	665	1	0	119	95
0	2024-09-05	117	0.25	<0.3	666	1	0	117	55
0	2024-09-05	55	0.25	<0.3	666	1	0	55	0
0	2024-09-05	0	0.25	<0.3	666	0
0	16+	55	0.25	<0.3	667	1	0	55	48
0	16+	48	0.25	<0.3	667	1	0	48	0
0	16+	118	0.25	<0.3	667	1	0	118	91
0	16+	0	0.25	<0.3	667	0
0	16+	91	0.25	<0.3	667	1	0	91	55
1	16+	0	0.25	<0.3	669	0
0	2024-09-05	76	0.25	<0.3	670	1	0	76	56
0	2024-09-05	0	0.25	<0.3	670	0
0	2024-09-05	56	0.25	<0.3	670	1	0	56	0
0	16+	62	0.25	<0.3	671	1	0	62	0
0	16+	68	0.25	<0.3	671	1	0	68	62
0	16+	117	0.25	<0.3	671	1	0	117	68
0	16+	0	0.25	<0.3	671	0
0	0-4	0	0.25	<0.3	672	0
0	0-4	118	0.25	<0.3	672	1	0	118	57
0	0-4	57	0.25	<0.3	672	1	0	57	0
0	2024-09-05	0	0.25	<0.3	673	0
0	16+	11	0.25	<0.3	674	1	0	11	0
0	16+	25	0.25	<0.3	674	1	0	25	11
0	16+	55	0.25	<0.3	674	1	0	55	25
0	16+	118	0.25	<0.3	674	1	0	118	55
0	16+	0	0.25	<0.3	674	0
0	2015-10-01	56	0.25	<0.3	675	1	0	56	44
0	2015-10-01	44	0.25	<0.3	675	1	0	44	0
0	2015-10-01	117	0.25	<0.3	675	1	0	117	56
0	2015-10-01	0	0.25	<0.3	675	0
0	16+	55	0.25	<0.3	676	1	0	55	0
0	16+	0	0.25	<0.3	676	0
0	2024-09-05	0	0.25	<0.3	677	0
0	2024-09-05	55	0.25	<0.3	677	1	0	55	0
0	2024-09-05	56	0.25	<0.3	678	1	0	56	0
0	2024-09-05	0	0.25	<0.3	678	0
0	2024-09-05	117	0.25	<0.3	678	1	0	117	56
0	2015-10-01	55	0.25	<0.3	679	1	0	55	26
0	2015-10-01	0	0.25	<0.3	679	0
0	2015-10-01	26	0.25	<0.3	679	1	0	26	0
0	2015-10-01	117	0.25	<0.3	679	1	0	117	55
0	2015-10-01	119	0.25	<0.3	680	0
0	2015-10-01	26	0.25	<0.3	680	1	0	26	0
1	2015-10-01	47	0.25	<0.3	680	1	1	47	26
0	2015-10-01	0	0.25	<0.3	680	0
0	2024-09-05	20	0.25	<0.3	681	1	0	20	0
0	2024-09-05	58	0.25	<0.3	681	1	0	58	20
0	2024-09-05	0	0.25	<0.3	681	0
0	2024-09-05	118	0.25	<0.3	681	0
1	2024-09-05	107	0.25	<0.3	681	1	1	107	58
0	2015-10-01	57	0.25	<0.3	682	1	0	57	20
0	2015-10-01	20	0.25	<0.3	682	1	0	20	0
0	2015-10-01	0	0.25	<0.3	682	0
0	16+	57	0.25	<0.3	683	1	0	57	0
0	16+	0	0.25	<0.3	683	0
0	0-4	0	0.25	<0.3	684	0
0	0-4	58	0.25	<0.3	684	1	0	58	0
0	0-4	120	0.25	<0.3	684	1	0	120	58
0	16+	0	0.25	<0.3	685	0
0	16+	120	0.25	<0.3	685	1	0	120	57
0	16+	57	0.25	<0.3	685	1	0	57	0
0	2015-10-01	0	0.25	<0.3	686	0
0	2015-10-01	118	0.25	<0.3	686	1	0	118	57
0	2015-10-01	57	0.25	<0.3	686	1	0	57	0
0	0-4	58	0.25	<0.3	687	1	0	58	0
0	0-4	118	0.25	<0.3	687	1	0	118	58
0	0-4	0	0.25	<0.3	687	0
0	16+	120	0.25	<0.3	688	0
1	16+	27	0.25	<0.3	688	1	1	27	0
0	16+	57	0.25	<0.3	688	0
0	16+	0	0.25	<0.3	688	0
1	16+	98	0.25	<0.3	688	0
0	2015-10-01	86	0.25	<0.3	690	1	0	86	57
0	2015-10-01	118	0.25	<0.3	690	0
1	2015-10-01	92	0.25	<0.3	690	1	1	92	86
0	2015-10-01	0	0.25	<0.3	690	0
0	2015-10-01	57	0.25	<0.3	690	1	0	57	0
0	16+	0	0.25	<0.3	691	0
0	16+	57	0.25	<0.3	691	0
1	16+	45	0.25	<0.3	691	1	1	45	0
0	2024-09-05	57	0.25	<0.3	692	1	0	57	0
0	2024-09-05	0	0.25	<0.3	692	0
0	2024-09-05	120	0.25	<0.3	692	1	0	120	57
0	2024-09-05	62	0.25	<0.3	693	0
1	2024-09-05	0	0.25	<0.3	693	0
0	2024-09-05	124	0.25	<0.3	693	0
1	2015-10-01	7	0.25	<0.3	694	1	1	7	0
0	2015-10-01	58	0.25	<0.3	694	0
0	2015-10-01	0	0.25	<0.3	694	0
1	2015-10-01	107	0.25	<0.3	694	0
1	2015-10-01	79	0.25	<0.3	694	0
0	2015-10-01	120	0.25	<0.3	694	0
0	2015-10-01	0	0.25	<0.3	695	0
0	2015-10-01	118	0.25	<0.3	695	1	0	118	0
0	2015-10-01	57	0.25	<0.3	696	1	0	57	0
1	2015-10-01	85	0.25	<0.3	696	1	1	85	57
0	2015-10-01	0	0.25	<0.3	696	0
0	2015-10-01	120	0.25	<0.3	696	0
0	0-4	0	25%-79%	0.3-2	697	0
0	0-4	57	25%-79%	0.3-2	697	1	0	57	0
0	0-4	120	25%-79%	0.3-2	697	1	0	120	90
0	0-4	90	25%-79%	0.3-2	697	1	0	90	57
0	16+	28	25%-79%	0.3-2	698	1	0	28	0
0	16+	57	25%-79%	0.3-2	698	1	0	57	28
0	16+	0	25%-79%	0.3-2	698	0
0	2024-09-05	0	25%-79%	0.3-2	699	0
0	2024-09-05	118	25%-79%	0.3-2	699	1	0	118	59
0	2024-09-05	59	25%-79%	0.3-2	699	1	0	59	0
0	16+	0	25%-79%	0.3-2	701	0
0	16+	119	25%-79%	0.3-2	701	1	0	119	59
0	16+	59	25%-79%	0.3-2	701	1	0	59	0
0	2015-10-01	0	25%-79%	0.3-2	702	0
0	2015-10-01	58	25%-79%	0.3-2	702	1	0	58	0
0	2015-10-01	118	25%-79%	0.3-2	702	1	0	118	58
0	16+	0	25%-79%	0.3-2	703	0
0	16+	57	25%-79%	0.3-2	703	1	0	57	0
0	16+	63	25%-79%	0.3-2	703	1	0	63	57
0	16+	119	25%-79%	0.3-2	703	1	0	119	63
0	16+	46	25%-79%	0.3-2	704	1	0	46	0
0	16+	59	25%-79%	0.3-2	704	1	0	59	46
0	16+	121	25%-79%	0.3-2	704	1	0	121	59
0	16+	0	25%-79%	0.3-2	704	0
0	16+	119	25%-79%	0.3-2	705	1	0	119	58
0	16+	58	25%-79%	0.3-2	705	1	0	58	0
0	16+	0	25%-79%	0.3-2	705	0
0	2015-10-01	118	25%-79%	0.3-2	706	1	0	118	58
0	2015-10-01	58	25%-79%	0.3-2	706	1	0	58	0
0	2015-10-01	0	25%-79%	0.3-2	706	0
0	16+	118	25%-79%	0.3-2	707	1	0	118	57
0	16+	0	25%-79%	0.3-2	707	0
0	16+	57	25%-79%	0.3-2	707	1	0	57	0
0	0-4	57	25%-79%	0.3-2	708	1	0	57	0
0	0-4	0	25%-79%	0.3-2	708	0
0	0-4	119	25%-79%	0.3-2	708	1	0	119	57
0	2024-09-05	0	25%-79%	0.3-2	709	0
1	2024-09-05	13	25%-79%	0.3-2	709	1	1	13	0
0	16+	0	25%-79%	0.3-2	710	0
0	16+	58	25%-79%	0.3-2	710	1	0	58	22
0	16+	22	25%-79%	0.3-2	710	1	0	22	0
0	16+	118	25%-79%	0.3-2	710	1	0	118	58
0	2015-10-01	119	25%-79%	0.3-2	711	1	0	119	57
0	2015-10-01	0	25%-79%	0.3-2	711	0
0	2015-10-01	57	25%-79%	0.3-2	711	1	0	57	0
0	16+	0	25%-79%	0.3-2	712	0
0	2015-10-01	0	25%-79%	0.3-2	713	0
0	16+	121	25%-79%	0.3-2	714	1	0	121	58
0	16+	0	25%-79%	0.3-2	714	0
0	16+	58	25%-79%	0.3-2	714	1	0	58	0
0	2024-09-05	128	25%-79%	0.3-2	715	1	0	128	66
0	2024-09-05	9	25%-79%	0.3-2	715	1	0	9	0
0	2024-09-05	30	25%-79%	0.3-2	715	1	0	30	9
0	2024-09-05	66	25%-79%	0.3-2	715	1	0	66	30
0	2024-09-05	0	25%-79%	0.3-2	715	0
0	16+	0	25%-79%	0.3-2	716	0
0	16+	96	25%-79%	0.3-2	716	1	0	96	0
0	16+	27	25%-79%	0.3-2	718	1	0	27	0
0	16+	0	25%-79%	0.3-2	718	0
0	16+	119	25%-79%	0.3-2	718	1	0	119	57
0	16+	57	25%-79%	0.3-2	718	1	0	57	27
1	2024-09-05	0	25%-79%	0.3-2	719	0
0	2024-09-05	128	25%-79%	0.3-2	719	0
0	2024-09-05	67	25%-79%	0.3-2	719	0
0	2024-09-05	9	25%-79%	0.3-2	719	0
0	2015-10-01	117	25%-79%	0.3-2	720	0
1	2015-10-01	0	25%-79%	0.3-2	720	0
1	2015-10-01	42	25%-79%	0.3-2	720	0
0	16+	58	80%+	0.3-2	722	1	0	58	0
0	16+	0	80%+	0.3-2	722	0
0	16+	118	80%+	0.3-2	722	1	0	118	58
0	2024-09-05	0	80%+	0.3-2	723	0
0	2024-09-05	120	80%+	0.3-2	723	1	0	120	58
0	2024-09-05	58	80%+	0.3-2	723	1	0	58	0
0	2015-10-01	0	80%+	0.3-2	724	0
0	2015-10-01	58	80%+	0.3-2	724	1	0	58	0
0	2015-10-01	120	80%+	0.3-2	724	1	0	120	58
0	2024-09-05	119	80%+	0.3-2	725	1	0	119	97
0	2024-09-05	0	80%+	0.3-2	725	0
0	2024-09-05	58	80%+	0.3-2	725	1	0	58	0
0	2024-09-05	97	80%+	0.3-2	725	1	0	97	58
0	2024-09-05	119	80%+	0.3-2	726	1	0	119	58
0	2024-09-05	58	80%+	0.3-2	726	1	0	58	0
0	2024-09-05	0	80%+	0.3-2	726	0
0	2015-10-01	115	80%+	0.3-2	727	1	0	115	29
0	2015-10-01	29	80%+	0.3-2	727	1	0	29	0
0	2015-10-01	0	80%+	0.3-2	727	0
0	16+	58	80%+	0.3-2	728	1	0	58	0
0	16+	0	80%+	0.3-2	728	0
0	16+	121	80%+	0.3-2	728	1	0	121	58
0	2015-10-01	120	80%+	0.3-2	729	1	0	120	107
0	2015-10-01	0	80%+	0.3-2	729	0
0	2015-10-01	50	80%+	0.3-2	729	1	0	50	3
0	2015-10-01	107	80%+	0.3-2	729	1	0	107	57
0	2015-10-01	57	80%+	0.3-2	729	1	0	57	50
0	2015-10-01	3	80%+	0.3-2	729	1	0	3	0
0	16+	0	80%+	0.3-2	730	0
0	16+	119	80%+	0.3-2	730	1	0	119	57
0	16+	57	80%+	0.3-2	730	1	0	57	0
0	2024-09-05	117	80%+	0.3-2	731	1	0	117	95
0	2024-09-05	0	80%+	0.3-2	731	0
0	2024-09-05	95	80%+	0.3-2	731	1	0	95	0
0	2015-10-01	0	80%+	0.3-2	732	0
0	2015-10-01	27	80%+	0.3-2	732	1	0	27	0
0	2015-10-01	120	80%+	0.3-2	732	1	0	120	58
0	2015-10-01	58	80%+	0.3-2	732	1	0	58	27
0	16+	0	80%+	0.3-2	733	0
0	16+	119	80%+	0.3-2	733	1	0	119	58
0	16+	58	80%+	0.3-2	733	1	0	58	0
0	16+	58	80%+	0.3-2	734	1	0	58	0
0	16+	0	80%+	0.3-2	734	0
0	2024-09-05	85	80%+	0.3-2	735	1	0	85	0
0	2024-09-05	0	80%+	0.3-2	735	0
0	2024-09-05	117	80%+	0.3-2	735	1	0	117	85
0	0-4	0	80%+	0.3-2	736	0
0	0-4	119	80%+	0.3-2	736	1	0	119	57
0	0-4	57	80%+	0.3-2	736	1	0	57	0
0	2015-10-01	0	80%+	0.3-2	737	0
0	2015-10-01	120	80%+	0.3-2	737	1	0	120	58
0	2015-10-01	58	80%+	0.3-2	737	1	0	58	0
0	16+	0	25%-79%	0.3-2	738	0
0	0-4	29	25%-79%	0.3-2	739	1	0	29	0
1	0-4	47	25%-79%	0.3-2	739	1	1	47	29
0	0-4	0	25%-79%	0.3-2	739	0
0	2024-09-05	59	25%-79%	0.3-2	740	1	0	59	0
0	2024-09-05	0	25%-79%	0.3-2	740	0
0	2024-09-05	9	25%-79%	0.3-2	741	1	0	9	0
1	2024-09-05	51	25%-79%	0.3-2	741	1	1	51	9
0	2024-09-05	0	25%-79%	0.3-2	741	0
0	16+	0	25%-79%	0.3-2	742	0
0	0-4	0	25%-79%	0.3-2	743	0
0	0-4	31	25%-79%	0.3-2	743	1	0	31	0
0	0-4	58	25%-79%	0.3-2	743	1	0	58	31
0	16+	118	25%-79%	0.3-2	744	1	0	118	6
0	16+	0	25%-79%	0.3-2	744	0
0	16+	6	25%-79%	0.3-2	744	1	0	6	0
0	2015-10-01	0	25%-79%	0.3-2	745	0
0	2015-10-01	58	25%-79%	0.3-2	745	1	0	58	15
0	2015-10-01	15	25%-79%	0.3-2	745	1	0	15	0
0	2015-10-01	120	25%-79%	0.3-2	745	1	0	120	58
0	2015-10-01	0	25%-79%	0.3-2	747	0
0	2015-10-01	58	25%-79%	0.3-2	747	1	0	58	0
0	2024-09-05	23	0.25	<0.3	748	1	0	23	0
0	2024-09-05	0	0.25	<0.3	748	0
0	2024-09-05	118	0.25	<0.3	748	1	0	118	97
0	2024-09-05	59	0.25	<0.3	748	1	0	59	23
0	2024-09-05	97	0.25	<0.3	748	1	0	97	59
1	16+	45	0.25	<0.3	749	1	1	45	0
0	16+	97	0.25	<0.3	749	0
0	16+	58	0.25	<0.3	749	0
0	16+	0	0.25	<0.3	749	0
0	16+	119	0.25	<0.3	749	0
0	16+	58	0.25	<0.3	750	1	0	58	0
0	16+	119	0.25	<0.3	750	1	0	119	58
0	16+	0	0.25	<0.3	750	0
0	2024-09-05	49	0.25	<0.3	751	0
1	2024-09-05	0	0.25	<0.3	751	0
0	16+	20	0.25	<0.3	753	1	0	20	0
0	16+	58	0.25	<0.3	753	0
0	16+	119	0.25	<0.3	753	0
1	16+	32	0.25	<0.3	753	1	1	32	27
0	16+	0	0.25	<0.3	753	0
0	16+	27	0.25	<0.3	753	1	0	27	20
0	16+	58	0.25	<0.3	754	1	0	58	21
0	16+	21	0.25	<0.3	754	1	0	21	0
0	16+	85	0.25	<0.3	754	1	0	85	58
0	16+	0	0.25	<0.3	754	0
0	16+	119	0.25	<0.3	754	1	0	119	85
0	2024-09-05	119	0.25	<0.3	756	1	0	119	56
0	2024-09-05	56	0.25	<0.3	756	1	0	56	0
0	2024-09-05	0	0.25	<0.3	756	0
0	0-4	58	0.25	<0.3	757	1	0	58	0
0	0-4	119	0.25	<0.3	757	1	0	119	58
0	0-4	0	0.25	<0.3	757	0
0	2024-09-05	0	0.25	<0.3	758	0
0	2024-09-05	58	0.25	<0.3	758	0
1	2024-09-05	21	0.25	<0.3	758	1	1	21	0
0	2024-09-05	119	0.25	<0.3	758	0
0	16+	58	0.25	<0.3	759	1	0	58	0
0	16+	0	0.25	<0.3	759	0
0	16+	107	0.25	<0.3	759	1	0	107	58
0	16+	120	0.25	<0.3	759	1	0	120	107
0	16+	0	25%-79%	0.3-2	762	0
0	16+	119	25%-79%	0.3-2	762	1	0	119	59
0	16+	59	25%-79%	0.3-2	762	1	0	59	0
0	16+	0	25%-79%	0.3-2	764	0
0	16+	122	25%-79%	0.3-2	764	0
0	16+	4	25%-79%	0.3-2	764	1	0	4	0
1	16+	61	25%-79%	0.3-2	764	1	1	61	4
1	2024-09-05	86	25%-79%	0.3-2	765	1	1	86	57
0	2024-09-05	118	25%-79%	0.3-2	765	0
0	2024-09-05	20	25%-79%	0.3-2	765	1	0	20	0
0	2024-09-05	57	25%-79%	0.3-2	765	1	0	57	20
0	2024-09-05	0	25%-79%	0.3-2	765	0
0	2015-10-01	118	25%-79%	0.3-2	766	0
0	2015-10-01	0	25%-79%	0.3-2	766	0
1	2015-10-01	27	25%-79%	0.3-2	766	1	1	27	0
0	2015-10-01	56	25%-79%	0.3-2	766	0
0	16+	0	25%-79%	0.3-2	767	0
0	2015-10-01	27	25%-79%	0.3-2	769	1	0	27	0
1	2015-10-01	57	25%-79%	0.3-2	769	0
1	2015-10-01	34	25%-79%	0.3-2	769	1	1	34	27
0	2015-10-01	119	25%-79%	0.3-2	769	0
0	2015-10-01	0	25%-79%	0.3-2	769	0
1	0-4	85	25%-79%	0.3-2	770	1	1	85	56
0	0-4	118	25%-79%	0.3-2	770	0
0	0-4	56	25%-79%	0.3-2	770	1	0	56	0
0	0-4	0	25%-79%	0.3-2	770	0
0	16+	0	25%-79%	0.3-2	771	0
0	16+	57	25%-79%	0.3-2	771	1	0	57	0
0	16+	119	80%+	0.3-2	774	1	0	119	57
0	16+	55	80%+	0.3-2	774	1	0	55	0
0	16+	0	80%+	0.3-2	774	0
0	16+	57	80%+	0.3-2	774	1	0	57	55
0	0-4	97	80%+	0.3-2	775	1	0	97	57
0	0-4	0	80%+	0.3-2	775	0
0	0-4	57	80%+	0.3-2	775	1	0	57	0
0	0-4	119	80%+	0.3-2	775	1	0	119	97
0	2015-10-01	118	80%+	0.3-2	777	1	0	118	56
0	2015-10-01	56	80%+	0.3-2	777	1	0	56	0
0	2015-10-01	0	80%+	0.3-2	777	0
0	16+	56	25%-79%	0.3-2	778	1	0	56	32
0	16+	0	25%-79%	0.3-2	778	0
0	16+	18	25%-79%	0.3-2	778	1	0	18	0
0	16+	32	25%-79%	0.3-2	778	1	0	32	18
0	16+	118	25%-79%	0.3-2	778	1	0	118	56
0	16+	22	25%-79%	0.3-2	779	1	0	22	18
0	16+	0	25%-79%	0.3-2	779	0
0	16+	18	25%-79%	0.3-2	779	1	0	18	0
0	16+	118	25%-79%	0.3-2	779	1	0	118	22
0	2024-09-05	118	25%-79%	0.3-2	780	1	0	118	56
0	2024-09-05	56	25%-79%	0.3-2	780	1	0	56	0
0	2024-09-05	0	25%-79%	0.3-2	780	0
0	16+	57	25%-79%	0.3-2	781	1	0	57	0
0	16+	0	25%-79%	0.3-2	781	0
0	16+	118	25%-79%	0.3-2	781	1	0	118	57
0	16+	0	25%-79%	0.3-2	782	0
0	16+	6	25%-79%	0.3-2	782	1	0	6	0
0	16+	58	25%-79%	0.3-2	782	1	0	58	6
0	16+	0	25%-79%	0.3-2	783	0
0	2024-09-05	56	25%-79%	0.3-2	784	0
0	2024-09-05	0	25%-79%	0.3-2	784	0
0	2024-09-05	118	25%-79%	0.3-2	784	0
1	2024-09-05	35	25%-79%	0.3-2	784	1	1	35	0
0	16+	22	25%-79%	0.3-2	785	1	0	22	0
0	16+	56	25%-79%	0.3-2	785	1	0	56	22
0	16+	119	25%-79%	0.3-2	785	1	0	119	56
0	16+	0	25%-79%	0.3-2	785	0
0	2024-09-05	0	25%-79%	0.3-2	786	0
0	16+	76	25%-79%	0.3-2	787	0
0	16+	0	25%-79%	0.3-2	787	0
1	16+	97	25%-79%	0.3-2	787	0
0	16+	59	25%-79%	0.3-2	787	0
1	16+	0	25%-79%	0.3-2	787	0
0	16+	118	25%-79%	0.3-2	787	0
0	16+	56	25%-79%	0.3-2	788	1	0	56	0
0	16+	118	25%-79%	0.3-2	788	1	0	118	56
0	16+	0	25%-79%	0.3-2	788	0
0	16+	0	25%-79%	0.3-2	791	0
0	16+	117	25%-79%	0.3-2	791	1	0	117	0
0	0-4	0	25%-79%	0.3-2	792	0
0	0-4	117	25%-79%	0.3-2	792	1	0	117	0
0	16+	56	80%+	0.3-2	793	1	0	56	0
0	16+	0	80%+	0.3-2	793	0
0	16+	118	80%+	0.3-2	793	1	0	118	56
0	0-4	0	80%+	0.3-2	794	0
0	0-4	56	80%+	0.3-2	794	1	0	56	0
0	0-4	120	80%+	0.3-2	794	1	0	120	56
0	16+	120	80%+	0.3-2	795	1	0	120	57
0	16+	57	80%+	0.3-2	795	1	0	57	0
0	16+	0	80%+	0.3-2	795	0
0	16+	0	0.25	<0.3	798	0
0	16+	54	0.25	<0.3	798	1	0	54	0
0	0-4	120	80%+	0.3-2	799	1	0	120	57
0	0-4	0	80%+	0.3-2	799	0
0	0-4	57	80%+	0.3-2	799	1	0	57	0
0	16+	90	25%-79%	0.3-2	800	1	0	90	57
0	16+	119	25%-79%	0.3-2	800	1	0	119	90
0	16+	57	25%-79%	0.3-2	800	1	0	57	0
0	16+	0	25%-79%	0.3-2	800	0
0	2015-10-01	0	25%-79%	0.3-2	801	0
0	16+	113	25%-79%	0.3-2	802	0
0	16+	6	25%-79%	0.3-2	802	0
0	16+	125	25%-79%	0.3-2	802	0
0	16+	63	25%-79%	0.3-2	802	0
1	16+	0	25%-79%	0.3-2	802	0
0	0-4	63	25%-79%	0.3-2	803	1	0	63	6
[truncated: 3,875 more rows]

## Sheet: labels_Figure3
ccm_mal	malaria case (1) no malaria (0)
minage_cat	age category
person0time	time
any_smc_house	3-category: % children with 1+round SMC
cat0_smcround	SMC rounds/child in compound -3 categories (0.3)
id	numeric patid
_st	1 if record is to be used; 0 otherwise
_d	1 if failure; 0 if censored
_t	Analysis time when record ends
_t0	Analysis time when record begins

## Sheet: Area_curve_Figure4ac
minage_cat	ln_parasite	any_smc_house	cat0_smcround
2015-10-01		80%+	>2
2024-09-05		80%+	>2
16+		80%+	>2
16+		80%+	>2
16+		80%+	>2
16+		80%+	>2
2015-10-01		80%+	>2
16+		80%+	>2
2015-10-01		80%+	>2
2015-10-01		80%+	>2
0-4		80%+	>2
16+		80%+	>2
16+		80%+	>2
2015-10-01		80%+	>2
2015-10-01		80%+	>2
2024-09-05		80%+	>2
16+		80%+	>2
16+		80%+	>2
16+		80%+	0.3-2
2024-09-05		80%+	0.3-2
16+		80%+	>2
2024-09-05		80%+	>2
2015-10-01		80%+	>2
2024-09-05		80%+	>2
2024-09-05		0.25	<0.3
2015-10-01		80%+	>2
2024-09-05		80%+	>2
0-4		80%+	>2
2015-10-01		80%+	>2
2024-09-05		80%+	>2
16+		25%-79%	0.3-2
2024-09-05		25%-79%	0.3-2
2024-09-05		25%-79%	0.3-2
2015-10-01		0.25	<0.3
2015-10-01		80%+	>2
2024-09-05		80%+	>2
16+		80%+	>2
2015-10-01		80%+	>2
2024-09-05		80%+	>2
16+		80%+	>2
0-4		80%+	>2
16+		25%-79%	0.3-2
16+		80%+	>2
16+		80%+	>2
16+		80%+	>2
2024-09-05		25%-79%	0.3-2
16+		80%+	>2
16+		80%+	>2
0-4		80%+	>2
16+		80%+	>2
16+		80%+	>2
2015-10-01		80%+	>2
16+		80%+	>2
2015-10-01		80%+	>2
16+		80%+	>2
2024-09-05		80%+	>2
2024-09-05		80%+	>2
0-4		80%+	>2
2015-10-01		80%+	>2
16+		80%+	>2
16+		80%+	0.3-2
2015-10-01		80%+	>2
2024-09-05		80%+	>2
2024-09-05		80%+	>2
16+		80%+	>2
16+		80%+	>2
16+		80%+	>2
2024-09-05		80%+	>2
2024-09-05		80%+	>2
16+		80%+	>2
0-4		80%+	>2
16+		80%+	0.3-2
16+		80%+	>2
2015-10-01		80%+	>2
2015-10-01		25%-79%	0.3-2
2015-10-01		25%-79%	0.3-2
16+		25%-79%	0.3-2
2024-09-05		25%-79%	0.3-2
16+		80%+	>2
2024-09-05		80%+	>2
0-4		80%+	>2
2024-09-05		0.25	<0.3
0-4		0.25	<0.3
16+		80%+	>2
16+		80%+	>2
2024-09-05		80%+	>2
2024-09-05		80%+	>2
2024-09-05		80%+	>2
16+		80%+	>2
2024-09-05		80%+	>2
0-4		80%+	>2
16+		80%+	>2
0-4		80%+	>2
16+		25%-79%	0.3-2
2015-10-01		25%-79%	0.3-2
16+		80%+	>2
16+		0.25	<0.3
2024-09-05		80%+	>2
2024-09-05		80%+	>2
16+		80%+	>2
2024-09-05		25%-79%	0.3-2
16+		80%+	>2
16+		80%+	>2
16+		80%+	>2
2015-10-01		80%+	>2
16+		80%+	>2
16+		80%+	>2
16+		80%+	>2
2015-10-01		80%+	>2
16+		80%+	0.3-2
16+		80%+	>2
2015-10-01		80%+	>2
16+		80%+	>2
16+		80%+	>2
16+		80%+	>2
0-4		80%+	>2
2015-10-01		80%+	>2
2024-09-05		80%+	>2
16+		80%+	>2
2024-09-05		80%+	>2
16+		80%+	>2
2015-10-01		80%+	>2
2015-10-01		80%+	>2
2024-09-05		80%+	>2
16+		80%+	>2
16+		80%+	>2
2015-10-01		80%+	0.3-2
16+		80%+	>2
2024-09-05		80%+	>2
2024-09-05		80%+	>2
2024-09-05		80%+	0.3-2
0-4		80%+	>2
0-4		80%+	>2
16+		80%+	>2
16+		80%+	>2
2015-10-01		80%+	>2
2015-10-01		80%+	>2
0-4		80%+	>2
16+		80%+	>2
16+		80%+	>2
16+		80%+	>2
2015-10-01		80%+	>2
16+		80%+	>2
2015-10-01		80%+	>2
2015-10-01	9.51957	80%+	>2
0-4		80%+	>2
0-4		80%+	>2
2015-10-01		80%+	>2
2015-10-01		80%+	>2
2024-09-05		80%+	>2
0-4		80%+	>2
16+		25%-79%	0.3-2
2024-09-05		25%-79%	0.3-2
16+		80%+	>2
2024-09-05		80%+	>2
16+		80%+	>2
2024-09-05		80%+	>2
0-4		80%+	>2
16+		25%-79%	0.3-2
16+		80%+	>2
16+		25%-79%	0.3-2
2015-10-01		25%-79%	0.3-2
0-4		25%-79%	0.3-2
16+		80%+	>2
16+	-1.9793	80%+	>2
16+		80%+	>2
2015-10-01		80%+	>2
2015-10-01		80%+	>2
16+		80%+	>2
0-4		80%+	>2
2015-10-01		80%+	>2
16+		80%+	>2
16+		80%+	>2
2015-10-01		80%+	>2
2015-10-01		80%+	>2
2024-09-05		80%+	>2
2024-09-05		80%+	>2
0-4		80%+	>2
16+		80%+	>2
16+		80%+	>2
16+		80%+	>2
2024-09-05		80%+	>2
2024-09-05		80%+	>2
2024-09-05		80%+	>2
0-4		80%+	>2
2015-10-01		80%+	>2
2024-09-05		80%+	>2
2024-09-05		80%+	>2
0-4		80%+	0.3-2
2024-09-05		80%+	>2
16+		25%-79%	0.3-2
16+		80%+	>2
16+		80%+	>2
2024-09-05		80%+	>2
16+		0.25	<0.3
0-4		0.25	<0.3
16+		80%+	>2
2015-10-01	6.26782	80%+	>2
16+		80%+	>2
2015-10-01		80%+	>2
16+		25%-79%	0.3-2
2024-09-05	-1.15584	25%-79%	0.3-2
16+		80%+	>2
16+		80%+	>2
2015-10-01		80%+	>2
2024-09-05		80%+	>2
2015-10-01		80%+	>2
0-4		80%+	>2
16+		80%+	>2
0-4		80%+	>2
16+		80%+	>2
16+		80%+	>2
16+		80%+	>2
2015-10-01		80%+	>2
2015-10-01		80%+	>2
2015-10-01		80%+	>2
2024-09-05		80%+	>2
2024-09-05		80%+	>2
0-4		80%+	>2
0-4		80%+	>2
0-4		80%+	>2
2024-09-05		80%+	>2
2024-09-05		80%+	>2
16+	-1.24031	80%+	>2
2024-09-05		80%+	>2
2015-10-01		80%+	>2
2024-09-05		80%+	>2
2024-09-05		80%+	>2
2024-09-05		80%+	>2
16+		80%+	>2
16+		80%+	>2
2015-10-01		80%+	>2
2015-10-01		80%+	>2
0-4		80%+	>2
2015-10-01		80%+	>2
16+		80%+	>2
16+		80%+	>2
16+		80%+	>2
2015-10-01		80%+	>2
16+		80%+	>2
16+		80%+	>2
2024-09-05		80%+	0.3-2
16+		80%+	>2
2024-09-05		80%+	>2
2024-09-05		25%-79%	0.3-2
2015-10-01		80%+	>2
2015-10-01		80%+	>2
0-4		25%-79%	0.3-2
0-4		80%+	>2
0-4		80%+	>2
0-4		80%+	>2
16+		80%+	>2
0-4		80%+	>2
0-4		80%+	>2
2015-10-01		80%+	>2
0-4		80%+	>2
0-4		80%+	>2
16+		80%+	>2
0-4		80%+	>2
0-4		80%+	>2
16+		80%+	>2
2024-09-05		80%+	>2
16+		80%+	>2
0-4		80%+	>2
0-4		80%+	0.3-2
16+		80%+	>2
0-4		80%+	>2
0-4		80%+	>2
2015-10-01		80%+	>2
16+		80%+	>2
2015-10-01		80%+	>2
16+		80%+	>2
16+		80%+	>2
16+		80%+	>2
16+		80%+	>2
0-4		80%+	>2
0-4		80%+	>2
0-4		80%+	>2
16+		80%+	>2
0-4		80%+	>2
16+		80%+	>2
16+		25%-79%	0.3-2
16+		25%-79%	0.3-2
16+		25%-79%	0.3-2
0-4		80%+	>2
0-4		80%+	>2
16+		80%+	>2
2015-10-01		25%-79%	0.3-2
16+	-0.138806	0.25	<0.3
16+		0.25	<0.3
16+		25%-79%	>2
16+		25%-79%	0.3-2
2024-09-05		25%-79%	0.3-2
16+		25%-79%	>2
.		25%-79%	0.3-2
16+		25%-79%	0.3-2
2015-10-01		25%-79%	>2
2024-09-05		25%-79%	>2
2024-09-05		25%-79%	>2
16+		80%+	0.3-2
2015-10-01		80%+	0.3-2
2024-09-05		80%+	0.3-2
0-4		80%+	0.3-2
16+		25%-79%	>2
2024-09-05		25%-79%	>2
16+	3.7272	0.25	<0.3
16+		0.25	<0.3
16+		0.25	<0.3
2015-10-01		0.25	<0.3
2015-10-01		25%-79%	0.3-2
2024-09-05		25%-79%	0.3-2
2024-09-05		25%-79%	0.3-2
16+		25%-79%	>2
16+	1.74885	80%+	0.3-2
2024-09-05		80%+	0.3-2
2024-09-05		80%+	0.3-2
2015-10-01		0.25	<0.3
2024-09-05		0.25	<0.3
0-4		0.25	<0.3
16+		25%-79%	>2
2024-09-05		25%-79%	>2
0-4		25%-79%	>2
16+		25%-79%	0.3-2
16+		25%-79%	>2
16+		25%-79%	>2
2015-10-01		25%-79%	>2
16+	1.61675	25%-79%	>2
16+		25%-79%	>2
2015-10-01		25%-79%	>2
2024-09-05		25%-79%	>2
2015-10-01		80%+	0.3-2
2015-10-01	-1.97304	0.25	<0.3
16+		80%+	0.3-2
16+		0.25	<0.3
16+		0.25	<0.3
16+		0.25	<0.3
16+	0.704831	0.25	<0.3
16+		0.25	<0.3
2015-10-01		0.25	<0.3
2024-09-05		0.25	<0.3
16+		25%-79%	>2
2015-10-01		25%-79%	>2
2015-10-01		25%-79%	>2
2024-09-05		25%-79%	>2
16+		25%-79%	0.3-2
0-4		25%-79%	0.3-2
16+		25%-79%	>2
2015-10-01		25%-79%	>2
16+		25%-79%	>2
2015-10-01		25%-79%	>2
2015-10-01		25%-79%	>2
2024-09-05		25%-79%	>2
2024-09-05		25%-79%	>2
2024-09-05		25%-79%	>2
16+		0.25	<0.3
.		0.25	<0.3
16+		80%+	>2
2015-10-01		80%+	>2
2015-10-01		80%+	>2
2024-09-05		80%+	>2
2024-09-05		80%+	>2
0-4		80%+	>2
0-4		80%+	>2
16+		80%+	>2
2015-10-01		80%+	>2
2015-10-01		80%+	>2
2024-09-05		80%+	>2
2024-09-05		80%+	>2
16+		80%+	>2
16+		80%+	>2
16+		80%+	>2
16+		80%+	>2
2015-10-01		80%+	>2
2015-10-01		80%+	>2
2024-09-05	0.526686	80%+	>2
16+		80%+	>2
2024-09-05		80%+	>2
16+		80%+	>2
16+		80%+	>2
16+		80%+	>2
16+		80%+	>2
.		80%+	>2
16+		80%+	>2
.		80%+	>2
2015-10-01		80%+	>2
2015-10-01		80%+	>2
2024-09-05		80%+	>2
2024-09-05		80%+	>2
2024-09-05		80%+	>2
16+		80%+	>2
2024-09-05		80%+	>2
0-4		80%+	>2
.		80%+	>2
0-4		80%+	>2
2015-10-01		80%+	>2
2024-09-05		80%+	>2
16+		80%+	>2
0-4		80%+	>2
0-4		80%+	>2
0-4		80%+	>2
2024-09-05		25%-79%	>2
0-4		25%-79%	>2
0-4	8.87818	25%-79%	>2
0-4		25%-79%	>2
16+		25%-79%	>2
2024-09-05		25%-79%	>2
2015-10-01		25%-79%	>2
0-4		25%-79%	>2
0-4		25%-79%	0.3-2
2024-09-05		25%-79%	>2
16+		25%-79%	>2
16+		25%-79%	>2
16+		25%-79%	>2
0-4		25%-79%	>2
16+		25%-79%	>2
0-4		25%-79%	>2
0-4		25%-79%	>2
2024-09-05		25%-79%	>2
0-4		25%-79%	>2
0-4		25%-79%	>2
16+		25%-79%	>2
2015-10-01		25%-79%	>2
2015-10-01		25%-79%	>2
2024-09-05		25%-79%	>2
0-4		25%-79%	>2
2024-09-05		25%-79%	>2
0-4		80%+	0.3-2
2015-10-01		80%+	0.3-2
2015-10-01		80%+	0.3-2
2024-09-05		80%+	0.3-2
2024-09-05		80%+	0.3-2
0-4		80%+	0.3-2
2015-10-01	0.0480635	0.25	<0.3
2015-10-01		25%-79%	>2
2024-09-05	0.19766	25%-79%	>2
16+		25%-79%	>2
16+		80%+	0.3-2
16+		80%+	0.3-2
.		25%-79%	>2
16+		25%-79%	0.3-2
2024-09-05		25%-79%	0.3-2
16+		25%-79%	0.3-2
16+	0.244747	25%-79%	0.3-2
16+		25%-79%	0.3-2
16+		25%-79%	0.3-2
16+		25%-79%	0.3-2
0-4		25%-79%	0.3-2
2024-09-05		25%-79%	0.3-2
16+		25%-79%	0.3-2
2024-09-05		25%-79%	0.3-2
2024-09-05	0.49261	25%-79%	0.3-2
16+		25%-79%	0.3-2
16+	1.30363	25%-79%	0.3-2
0-4		25%-79%	0.3-2
2015-10-01	9.95074	25%-79%	0.3-2
16+		25%-79%	0.3-2
2024-09-05		25%-79%	0.3-2
16+		25%-79%	0.3-2
16+		25%-79%	0.3-2
0-4		25%-79%	0.3-2
0-4		25%-79%	0.3-2
16+		25%-79%	0.3-2
16+		25%-79%	0.3-2
2015-10-01		25%-79%	0.3-2
0-4		25%-79%	0.3-2
2015-10-01		25%-79%	0.3-2
2024-09-05		25%-79%	0.3-2
0-4		25%-79%	0.3-2
16+		25%-79%	0.3-2
2015-10-01		25%-79%	0.3-2
2024-09-05		25%-79%	0.3-2
16+		80%+	>2
2024-09-05		80%+	>2
16+		80%+	>2
16+		80%+	>2
0-4		80%+	>2
2015-10-01		80%+	>2
2024-09-05		80%+	0.3-2
2024-09-05		80%+	0.3-2
16+		80%+	0.3-2
16+	-1.34354	80%+	0.3-2
2024-09-05		80%+	0.3-2
16+		80%+	0.3-2
16+		80%+	0.3-2
16+		80%+	0.3-2
0-4		80%+	0.3-2
16+		80%+	0.3-2
2015-10-01		25%-79%	0.3-2
2024-09-05		25%-79%	0.3-2
16+		25%-79%	0.3-2
16+	-0.200272	25%-79%	0.3-2
16+		0.25	<0.3
2024-09-05		0.25	<0.3
16+		0.25	<0.3
2024-09-05		0.25	<0.3
0-4		0.25	<0.3
16+	-1.95876	0.25	<0.3
2015-10-01		0.25	<0.3
16+		0.25	<0.3
2024-09-05		0.25	<0.3
2024-09-05		0.25	<0.3
2015-10-01		0.25	<0.3
2024-09-05		0.25	<0.3
2015-10-01		0.25	<0.3
16+		0.25	<0.3
0-4		0.25	<0.3
16+		0.25	<0.3
2015-10-01		0.25	<0.3
0-4		0.25	<0.3
16+	-0.247486	0.25	<0.3
2015-10-01		0.25	<0.3
16+		0.25	<0.3
2024-09-05		0.25	<0.3
2024-09-05		0.25	<0.3
2015-10-01		0.25	<0.3
2015-10-01		0.25	<0.3
0-4		25%-79%	0.3-2
16+		25%-79%	0.3-2
2024-09-05		25%-79%	0.3-2
16+		25%-79%	0.3-2
2015-10-01		25%-79%	0.3-2
16+		25%-79%	0.3-2
16+		25%-79%	0.3-2
16+		25%-79%	0.3-2
2015-10-01		25%-79%	0.3-2
16+		25%-79%	0.3-2
0-4		25%-79%	0.3-2
16+		25%-79%	0.3-2
2015-10-01		25%-79%	0.3-2
16+		25%-79%	0.3-2
2024-09-05		25%-79%	0.3-2
16+	-1.89028	25%-79%	0.3-2
2024-09-05		25%-79%	0.3-2
16+		80%+	0.3-2
2024-09-05		80%+	0.3-2
2015-10-01		80%+	0.3-2
2024-09-05		80%+	0.3-2
2024-09-05		80%+	0.3-2
16+		80%+	0.3-2
2015-10-01		80%+	0.3-2
16+		80%+	0.3-2
2015-10-01		80%+	0.3-2
16+		80%+	0.3-2
16+		80%+	0.3-2
0-4		80%+	0.3-2
2015-10-01		80%+	0.3-2
2024-09-05		25%-79%	0.3-2
0-4		25%-79%	0.3-2
2015-10-01		25%-79%	0.3-2
2015-10-01		25%-79%	0.3-2
2024-09-05		0.25	<0.3
16+		0.25	<0.3
16+		0.25	<0.3
16+		0.25	<0.3
16+		0.25	<0.3
2024-09-05		0.25	<0.3
0-4		0.25	<0.3
2024-09-05		0.25	<0.3
16+	-0.667813	0.25	<0.3
16+		25%-79%	0.3-2
16+	1.54754	25%-79%	0.3-2
2024-09-05		25%-79%	0.3-2
2015-10-01	0.0149137	25%-79%	0.3-2
2015-10-01	-0.046457	25%-79%	0.3-2
0-4	4.55654	25%-79%	0.3-2
16+		25%-79%	0.3-2
16+		80%+	0.3-2
0-4		80%+	0.3-2
2015-10-01		80%+	0.3-2
16+		25%-79%	0.3-2
2024-09-05		25%-79%	0.3-2
16+		25%-79%	0.3-2
16+		25%-79%	0.3-2
2024-09-05		25%-79%	0.3-2
16+		25%-79%	0.3-2
16+		25%-79%	0.3-2
16+		25%-79%	0.3-2
16+		80%+	0.3-2
0-4		80%+	0.3-2
16+	0.796076	80%+	0.3-2
16+		0.25	<0.3
0-4		80%+	0.3-2
16+		25%-79%	0.3-2
16+		25%-79%	0.3-2
0-4		25%-79%	0.3-2
0-4	2.67552	25%-79%	0.3-2
16+		80%+	0.3-2
2024-09-05	-2.17623	25%-79%	0.3-2
16+		25%-79%	0.3-2
0-4		0.25	<0.3
2024-09-05		0.25	<0.3
0-4		0.25	<0.3
16+		80%+	0.3-2
16+		0.25	<0.3
16+		25%-79%	0.3-2
0-4		25%-79%	0.3-2
16+		25%-79%	0.3-2
16+		25%-79%	0.3-2
0-4		80%+	>2
2024-09-05		0.25	<0.3
2024-09-05		0.25	<0.3
2024-09-05		0.25	<0.3
2024-09-05		0.25	<0.3
2015-10-01		0.25	<0.3
16+		0.25	<0.3
16+		80%+	>2
0-4		25%-79%	0.3-2
2024-09-05		25%-79%	0.3-2
2024-09-05		0.25	<0.3
16+		0.25	<0.3
2015-10-01		0.25	<0.3
16+		25%-79%	0.3-2
16+		25%-79%	0.3-2
0-4		25%-79%	0.3-2
2015-10-01		25%-79%	0.3-2
16+		25%-79%	0.3-2
16+		25%-79%	0.3-2
16+	-0.460388	25%-79%	0.3-2
0-4		80%+	>2
16+		25%-79%	0.3-2
2015-10-01		25%-79%	0.3-2
2015-10-01		80%+	0.3-2
2015-10-01		25%-79%	0.3-2
16+		25%-79%	0.3-2
16+	3.36635	25%-79%	0.3-2
16+		25%-79%	0.3-2
16+		25%-79%	0.3-2
16+		25%-79%	0.3-2
2015-10-01		80%+	>2
16+		80%+	>2
2015-10-01	9.64084	80%+	0.3-2
2015-10-01		80%+	0.3-2
16+		80%+	0.3-2
2015-10-01		80%+	0.3-2
2015-10-01		80%+	0.3-2
2024-09-05		80%+	0.3-2
16+		80%+	0.3-2
0-4		25%-79%	0.3-2
2024-09-05		25%-79%	0.3-2
2015-10-01		25%-79%	0.3-2
16+		80%+	>2
16+		25%-79%	0.3-2
0-4		25%-79%	>2
2024-09-05		25%-79%	>2
2024-09-05		25%-79%	>2
2015-10-01		25%-79%	>2
2015-10-01		80%+	0.3-2
16+		25%-79%	>2
2015-10-01		80%+	0.3-2
16+		25%-79%	>2
16+		25%-79%	>2
16+		25%-79%	>2
16+		80%+	>2
0-4		80%+	>2
0-4		80%+	>2
16+		80%+	>2
2024-09-05		25%-79%	0.3-2
2024-09-05	9.87507	80%+	>2
2024-09-05		80%+	>2
2024-09-05		80%+	>2
2015-10-01		80%+	>2
2015-10-01		80%+	>2
16+		80%+	>2
16+		80%+	>2
16+	7.02294	80%+	>2
0-4		25%-79%	0.3-2
0-4		25%-79%	0.3-2
2024-09-05		25%-79%	0.3-2
2024-09-05		25%-79%	0.3-2
2024-09-05		25%-79%	0.3-2
2015-10-01		80%+	>2
2015-10-01		25%-79%	0.3-2
2015-10-01		25%-79%	0.3-2
16+		25%-79%	0.3-2
16+		25%-79%	0.3-2
16+		25%-79%	0.3-2
16+	5.17626	25%-79%	0.3-2
16+		25%-79%	0.3-2
0-4		80%+	>2
16+		80%+	>2
16+		25%-79%	>2
2015-10-01		25%-79%	>2
16+		25%-79%	>2
0-4		25%-79%	0.3-2
2024-09-05		25%-79%	0.3-2
2024-09-05		25%-79%	0.3-2
2015-10-01		25%-79%	0.3-2
0-4		80%+	>2
2024-09-05		80%+	>2
2024-09-05		80%+	>2
2015-10-01	4.36155	80%+	>2
16+	0.417938	80%+	>2
2024-09-05		0.25	<0.3
2015-10-01		0.25	<0.3
2015-10-01		0.25	<0.3
16+		0.25	<0.3
16+		0.25	<0.3
0-4		80%+	>2
0-4		80%+	>2
0-4		80%+	>2
0-4		80%+	>2
2024-09-05		80%+	>2
2024-09-05		80%+	>2
0-4		80%+	>2
2024-09-05		80%+	>2
2024-09-05		80%+	>2
2024-09-05		80%+	>2
2024-09-05		80%+	>2
2024-09-05		80%+	>2
2015-10-01		80%+	>2
16+		80%+	>2
16+		80%+	>2
16+		80%+	>2
0-4		80%+	>2
0-4		80%+	>2
2024-09-05		80%+	>2
2015-10-01		80%+	>2
16+	-1.33919	80%+	>2
16+	9.36395	80%+	>2
16+		80%+	>2
16+		80%+	>2
16+		80%+	>2
2024-09-05		80%+	>2
2024-09-05		80%+	>2
16+		80%+	>2
2015-10-01		80%+	>2
2015-10-01		80%+	>2
16+		80%+	>2
16+		80%+	>2
16+	1.58438	80%+	>2
2024-09-05	6.7032	80%+	>2
2024-09-05		80%+	>2
2024-09-05		80%+	>2
16+	5.71314	80%+	>2
16+	0.0317772	80%+	>2
2024-09-05		80%+	>2
2024-09-05		80%+	>2
2015-10-01		80%+	>2
2015-10-01		25%-79%	0.3-2
16+		25%-79%	0.3-2
16+		80%+	>2
16+		80%+	>2
16+		80%+	>2
16+		80%+	>2
16+		80%+	>2
16+	2.55541	80%+	>2
16+		80%+	>2
16+		25%-79%	0.3-2
0-4		25%-79%	0.3-2
0-4		25%-79%	0.3-2
2024-09-05	-0.465051	25%-79%	0.3-2
16+		80%+	>2
2015-10-01		80%+	>2
16+		80%+	>2
2024-09-05		25%-79%	0.3-2
16+		25%-79%	>2
2015-10-01		80%+	0.3-2
16+	1.44081	80%+	>2
16+	4.77738	80%+	>2
16+		80%+	>2
2015-10-01		80%+	>2
2015-10-01	4.94691	80%+	>2
0-4		80%+	>2
16+		80%+	>2
2015-10-01		25%-79%	>2
0-4		80%+	>2
16+	-1.36672	80%+	>2
2015-10-01		80%+	>2
0-4		80%+	>2
2024-09-05		25%-79%	0.3-2
2024-09-05		25%-79%	0.3-2
2024-09-05		25%-79%	0.3-2
16+		80%+	>2
16+		25%-79%	0.3-2
16+	2.9038	80%+	>2
16+		80%+	>2
16+		80%+	>2
0-4		25%-79%	0.3-2
0-4		80%+	>2
0-4		80%+	>2
0-4		80%+	>2
0-4		80%+	>2
0-4		80%+	>2
0-4		80%+	>2
16+		80%+	>2
2015-10-01		80%+	>2
0-4		80%+	>2
0-4		80%+	>2
2015-10-01		25%-79%	0.3-2
2015-10-01		25%-79%	0.3-2
0-4		25%-79%	>2
0-4		80%+	>2
16+		80%+	>2
2024-09-05		80%+	0.3-2
0-4		25%-79%	0.3-2
16+		25%-79%	0.3-2
0-4		25%-79%	0.3-2
2024-09-05		25%-79%	0.3-2
0-4		25%-79%	0.3-2
0-4		80%+	>2
0-4		80%+	>2
0-4		80%+	>2
0-4		80%+	>2
0-4		80%+	>2
2015-10-01		80%+	>2
2015-10-01		25%-79%	0.3-2
2024-09-05		80%+	>2
2024-09-05		80%+	>2
0-4		80%+	>2
16+		80%+	>2
16+		80%+	>2
0-4		80%+	>2
16+	1.36294	0.25	<0.3
16+		25%-79%	0.3-2
16+	-1.27619	0.25	<0.3
16+	-0.214124	0.25	<0.3
0-4		25%-79%	0.3-2
16+		25%-79%	0.3-2
.		25%-79%	0.3-2
2015-10-01		25%-79%	0.3-2
2015-10-01		25%-79%	0.3-2
2015-10-01	5.58353	25%-79%	0.3-2
2024-09-05	7.5087	25%-79%	0.3-2
16+		80%+	0.3-2
16+		25%-79%	0.3-2
16+		25%-79%	0.3-2
2015-10-01		25%-79%	0.3-2
2015-10-01		25%-79%	0.3-2
2015-10-01		25%-79%	0.3-2
16+		80%+	0.3-2
2015-10-01		25%-79%	0.3-2
2024-09-05		25%-79%	0.3-2
2024-09-05		80%+	0.3-2
16+		80%+	0.3-2
2024-09-05		80%+	0.3-2
2024-09-05	3.57186	80%+	0.3-2
16+		25%-79%	0.3-2
16+	-1.42153	25%-79%	0.3-2
16+	1.66271	25%-79%	0.3-2
2024-09-05	3.39664	25%-79%	0.3-2
0-4		25%-79%	0.3-2
16+		25%-79%	0.3-2
16+		25%-79%	0.3-2
16+		25%-79%	0.3-2
16+		25%-79%	0.3-2
2015-10-01		25%-79%	0.3-2
16+		25%-79%	0.3-2
2015-10-01		25%-79%	0.3-2
2015-10-01		25%-79%	0.3-2
2024-09-05		25%-79%	0.3-2
2024-09-05		25%-79%	0.3-2
2024-09-05		25%-79%	0.3-2
0-4		25%-79%	0.3-2
0-4		25%-79%	0.3-2
2024-09-05		25%-79%	0.3-2
2024-09-05		25%-79%	0.3-2
0-4		25%-79%	0.3-2
2024-09-05		25%-79%	0.3-2
16+		25%-79%	0.3-2
16+		25%-79%	0.3-2
16+		25%-79%	0.3-2
16+		25%-79%	0.3-2
2015-10-01		25%-79%	0.3-2
2024-09-05		25%-79%	0.3-2
16+		25%-79%	0.3-2
0-4		25%-79%	0.3-2
16+	2.32921	25%-79%	0.3-2
16+		25%-79%	0.3-2
16+		25%-79%	0.3-2
16+		25%-79%	0.3-2
16+		25%-79%	0.3-2
16+	-0.0012865	25%-79%	0.3-2
2015-10-01	5.61932	25%-79%	0.3-2
2024-09-05		25%-79%	0.3-2
0-4	5.93043	25%-79%	0.3-2
0-4		25%-79%	0.3-2
16+		25%-79%	0.3-2
16+		25%-79%	0.3-2
16+		25%-79%	0.3-2
16+		25%-79%	0.3-2
16+	7.70412	25%-79%	0.3-2
16+		25%-79%	0.3-2
2015-10-01		25%-79%	0.3-2
2015-10-01		25%-79%	0.3-2
2024-09-05		25%-79%	0.3-2
2024-09-05		25%-79%	0.3-2
16+	9.03678	25%-79%	0.3-2
2024-09-05		25%-79%	0.3-2
2024-09-05		25%-79%	0.3-2
16+		25%-79%	0.3-2
2015-10-01		25%-79%	0.3-2
2024-09-05	-0.252955	0.25	<0.3
2024-09-05		0.25	<0.3
0-4		0.25	<0.3
2015-10-01	6.9062	25%-79%	0.3-2
2024-09-05		25%-79%	0.3-2
0-4	6.99667	25%-79%	0.3-2
0-4		25%-79%	0.3-2
0-4		25%-79%	0.3-2
0-4		25%-79%	0.3-2
16+		25%-79%	0.3-2
16+		25%-79%	0.3-2
16+		25%-79%	0.3-2
2024-09-05		25%-79%	0.3-2
2024-09-05		25%-79%	0.3-2
16+		25%-79%	0.3-2
16+		25%-79%	0.3-2
2015-10-01		25%-79%	0.3-2
2015-10-01	-2.13038	25%-79%	0.3-2
2024-09-05		25%-79%	0.3-2
0-4		25%-79%	0.3-2
16+		25%-79%	0.3-2
16+		25%-79%	0.3-2
2015-10-01		25%-79%	0.3-2
2015-10-01	5.73954	25%-79%	0.3-2
2024-09-05		25%-79%	0.3-2
16+		25%-79%	0.3-2
2015-10-01		25%-79%	0.3-2
2024-09-05	4.99555	25%-79%	0.3-2
0-4		25%-79%	0.3-2
16+		25%-79%	0.3-2
16+		25%-79%	0.3-2
2015-10-01	5.11803	25%-79%	0.3-2
16+		25%-79%	0.3-2
16+		25%-79%	0.3-2
16+		25%-79%	0.3-2
2024-09-05		25%-79%	0.3-2
16+		25%-79%	0.3-2
16+		25%-79%	0.3-2
2024-09-05		25%-79%	0.3-2
0-4		25%-79%	0.3-2
0-4		25%-79%	0.3-2
2015-10-01	-1.83905	25%-79%	0.3-2
2015-10-01		25%-79%	0.3-2
2015-10-01		25%-79%	0.3-2
0-4		25%-79%	0.3-2
0-4		25%-79%	0.3-2
2024-09-05		25%-79%	0.3-2
0-4	9.16205	25%-79%	0.3-2
16+		25%-79%	0.3-2
0-4		25%-79%	0.3-2
16+		25%-79%	0.3-2
2024-09-05		25%-79%	0.3-2
0-4		25%-79%	0.3-2
16+	3.98373	0.25	<0.3
0-4		25%-79%	0.3-2
0-4		25%-79%	0.3-2
0-4		0.25	<0.3
16+		25%-79%	0.3-2
16+		25%-79%	0.3-2
2015-10-01		25%-79%	0.3-2
2015-10-01		25%-79%	0.3-2
2024-09-05		25%-79%	0.3-2
0-4		25%-79%	0.3-2
16+		25%-79%	0.3-2
16+	0.840848	25%-79%	0.3-2
16+		25%-79%	0.3-2
16+		25%-79%	0.3-2
2015-10-01		25%-79%	0.3-2
2024-09-05		25%-79%	0.3-2
16+		25%-79%	0.3-2
16+		25%-79%	0.3-2
16+		25%-79%	0.3-2
0-4		25%-79%	0.3-2
0-4		25%-79%	0.3-2
16+		25%-79%	0.3-2
16+		25%-79%	0.3-2
16+		80%+	>2
16+		80%+	>2
2015-10-01		80%+	>2
2024-09-05		80%+	>2
2024-09-05		80%+	>2
0-4		80%+	>2
16+		80%+	>2
16+		25%-79%	0.3-2
2015-10-01		25%-79%	0.3-2
16+		25%-79%	0.3-2
2015-10-01		25%-79%	0.3-2
16+		25%-79%	0.3-2
2015-10-01		25%-79%	0.3-2
2015-10-01		25%-79%	0.3-2
2015-10-01		25%-79%	0.3-2
2015-10-01		25%-79%	0.3-2
2015-10-01		25%-79%	0.3-2
2015-10-01		25%-79%	0.3-2
2024-09-05		25%-79%	0.3-2
2024-09-05		25%-79%	0.3-2
2024-09-05		25%-79%	0.3-2
2024-09-05		25%-79%	0.3-2
0-4		25%-79%	0.3-2
0-4		25%-79%	0.3-2
16+		80%+	0.3-2
16+		80%+	0.3-2
16+		80%+	0.3-2
16+		80%+	0.3-2
16+		80%+	0.3-2
16+		80%+	0.3-2
16+		80%+	0.3-2
16+		80%+	0.3-2
16+		80%+	0.3-2
2015-10-01		80%+	0.3-2
16+		80%+	0.3-2
2024-09-05		80%+	0.3-2
2015-10-01		80%+	0.3-2
16+		80%+	0.3-2
2015-10-01		80%+	0.3-2
2024-09-05		80%+	0.3-2
16+		80%+	0.3-2
2024-09-05		80%+	0.3-2
2024-09-05		80%+	0.3-2
16+		80%+	0.3-2
0-4		80%+	0.3-2
0-4		80%+	0.3-2
0-4		80%+	0.3-2
0-4		80%+	0.3-2
0-4		80%+	0.3-2
2015-10-01		80%+	0.3-2
2015-10-01		25%-79%	0.3-2
16+		25%-79%	0.3-2
16+		25%-79%	0.3-2
16+		25%-79%	0.3-2
16+		25%-79%	0.3-2
16+		25%-79%	0.3-2
16+		25%-79%	0.3-2
16+		25%-79%	0.3-2
16+		25%-79%	0.3-2
16+		25%-79%	0.3-2
16+		25%-79%	0.3-2
16+		25%-79%	0.3-2
2015-10-01		25%-79%	0.3-2
16+		25%-79%	0.3-2
2015-10-01		25%-79%	0.3-2
16+		25%-79%	0.3-2
16+		25%-79%	0.3-2
2015-10-01		25%-79%	0.3-2
2015-10-01		25%-79%	0.3-2
2015-10-01		25%-79%	0.3-2
16+		25%-79%	0.3-2
2024-09-05		25%-79%	0.3-2
2024-09-05		25%-79%	0.3-2
2015-10-01		25%-79%	0.3-2
2024-09-05		25%-79%	0.3-2
2024-09-05		25%-79%	0.3-2
2024-09-05		25%-79%	0.3-2
2024-09-05		25%-79%	0.3-2
0-4		25%-79%	0.3-2
0-4		25%-79%	0.3-2
0-4		25%-79%	0.3-2
0-4		25%-79%	0.3-2
16+		25%-79%	0.3-2
16+		25%-79%	0.3-2
0-4		25%-79%	0.3-2
0-4		25%-79%	0.3-2
2024-09-05		25%-79%	0.3-2
2015-10-01		25%-79%	0.3-2
0-4		25%-79%	0.3-2
16+		25%-79%	0.3-2
0-4		25%-79%	0.3-2
2024-09-05		25%-79%	0.3-2
16+		25%-79%	0.3-2
0-4		25%-79%	0.3-2
16+		25%-79%	0.3-2
16+		25%-79%	0.3-2
0-4		25%-79%	0.3-2
16+		25%-79%	0.3-2
0-4		25%-79%	0.3-2
16+		25%-79%	0.3-2
16+		25%-79%	0.3-2
2024-09-05		25%-79%	0.3-2
2024-09-05		25%-79%	0.3-2
0-4		25%-79%	0.3-2
16+		25%-79%	0.3-2
2024-09-05		25%-79%	0.3-2
2015-10-01		25%-79%	0.3-2
2015-10-01		25%-79%	0.3-2
16+		25%-79%	0.3-2
2015-10-01		25%-79%	0.3-2
16+		25%-79%	0.3-2
16+		25%-79%	0.3-2
16+		25%-79%	0.3-2
16+		25%-79%	0.3-2
16+		25%-79%	0.3-2
16+		25%-79%	0.3-2
16+		25%-79%	0.3-2
2015-10-01		25%-79%	0.3-2
2015-10-01		25%-79%	0.3-2
2024-09-05		25%-79%	0.3-2
2024-09-05		25%-79%	0.3-2
2024-09-05		25%-79%	0.3-2
0-4		25%-79%	0.3-2
0-4		25%-79%	0.3-2
0-4		25%-79%	0.3-2
2015-10-01		25%-79%	0.3-2
16+		25%-79%	0.3-2
16+		0.25	<0.3
2015-10-01		0.25	<0.3
16+		80%+	0.3-2
16+		80%+	0.3-2
16+		80%+	0.3-2
16+		80%+	0.3-2
16+		80%+	0.3-2
16+		80%+	0.3-2
16+		80%+	0.3-2
2015-10-01		80%+	0.3-2
2015-10-01		80%+	0.3-2
2024-09-05		80%+	0.3-2
16+		80%+	0.3-2
16+		80%+	0.3-2
2024-09-05		80%+	0.3-2
2024-09-05		80%+	0.3-2
2024-09-05		80%+	0.3-2
2024-09-05		80%+	0.3-2
2024-09-05		80%+	0.3-2
0-4		80%+	0.3-2
0-4		80%+	0.3-2
0-4		80%+	0.3-2
16+		80%+	>2
16+		80%+	>2
2015-10-01		80%+	>2
2024-09-05		80%+	>2
2024-09-05		80%+	>2
0-4		80%+	>2
0-4		25%-79%	0.3-2
16+		25%-79%	0.3-2
16+		25%-79%	0.3-2
16+		25%-79%	0.3-2
16+		25%-79%	0.3-2
16+		25%-79%	0.3-2
2015-10-01		25%-79%	0.3-2
2015-10-01		25%-79%	0.3-2
2015-10-01		25%-79%	0.3-2
2024-09-05		25%-79%	0.3-2
0-4		25%-79%	0.3-2
2024-09-05		25%-79%	0.3-2
0-4		25%-79%	0.3-2
0-4		25%-79%	0.3-2
2015-10-01		25%-79%	0.3-2
0-4		25%-79%	0.3-2
2024-09-05		25%-79%	0.3-2
16+		25%-79%	0.3-2
16+		80%+	>2
16+		80%+	>2
16+		80%+	>2
2024-09-05		80%+	>2
2024-09-05		80%+	>2
2024-09-05		80%+	>2
2024-09-05		80%+	>2
2024-09-05		80%+	>2
2024-09-05		80%+	>2
0-4		80%+	>2
0-4		80%+	>2
2015-10-01		80%+	>2
16+		80%+	>2
2024-09-05		80%+	>2
16+		80%+	>2
16+		80%+	>2
16+		80%+	>2
16+		80%+	>2
16+		80%+	>2
2015-10-01		80%+	>2
2015-10-01		80%+	>2
2024-09-05		80%+	>2
2024-09-05		80%+	>2
2015-10-01		80%+	>2
0-4		80%+	>2
16+		80%+	>2
2015-10-01		80%+	>2
2015-10-01		80%+	>2
16+		80%+	>2
0-4		80%+	>2
16+		80%+	>2
16+		80%+	>2
16+		80%+	>2
16+		80%+	>2
2015-10-01		80%+	>2
2015-10-01		80%+	>2
2024-09-05		80%+	>2
2024-09-05		80%+	>2
2024-09-05		80%+	>2
0-4		80%+	>2
0-4		80%+	>2
0-4		25%-79%	0.3-2
16+		25%-79%	0.3-2
16+		25%-79%	0.3-2
16+		25%-79%	0.3-2
16+		25%-79%	0.3-2
16+		25%-79%	0.3-2
2015-10-01		25%-79%	0.3-2
16+		25%-79%	0.3-2
2015-10-01		25%-79%	0.3-2
16+		25%-79%	0.3-2
2015-10-01		25%-79%	0.3-2
2015-10-01		25%-79%	0.3-2
2015-10-01		25%-79%	0.3-2
2015-10-01		25%-79%	0.3-2
2015-10-01		25%-79%	0.3-2
2015-10-01		25%-79%	0.3-2
2015-10-01	6.69681	25%-79%	0.3-2
16+		25%-79%	0.3-2
2015-10-01		25%-79%	0.3-2
2024-09-05		25%-79%	0.3-2
2024-09-05		25%-79%	0.3-2
2024-09-05		25%-79%	0.3-2
2024-09-05		25%-79%	0.3-2
2024-09-05		25%-79%	0.3-2
0-4		25%-79%	0.3-2
0-4		25%-79%	0.3-2
16+		25%-79%	0.3-2
16+		25%-79%	0.3-2
16+		25%-79%	0.3-2
16+		25%-79%	0.3-2
16+		25%-79%	0.3-2
16+		25%-79%	0.3-2
2015-10-01		25%-79%	0.3-2
2015-10-01		25%-79%	0.3-2
2015-10-01		25%-79%	0.3-2
2024-09-05		25%-79%	0.3-2
2015-10-01		25%-79%	0.3-2
2024-09-05		25%-79%	0.3-2
0-4		25%-79%	0.3-2
2015-10-01		25%-79%	0.3-2
16+		25%-79%	0.3-2
2015-10-01		25%-79%	0.3-2
2015-10-01		25%-79%	0.3-2
2024-09-05		25%-79%	0.3-2
16+		25%-79%	0.3-2
16+		80%+	>2
2024-09-05		80%+	>2
0-4	2.74878	80%+	>2
16+		80%+	>2
16+		80%+	>2
0-4		25%-79%	0.3-2
2024-09-05		25%-79%	0.3-2
0-4		80%+	>2
16+		25%-79%	0.3-2
0-4		25%-79%	0.3-2
0-4		25%-79%	0.3-2
2015-10-01		80%+	0.3-2
2015-10-01		80%+	0.3-2
0-4		80%+	>2
16+		80%+	>2
16+		80%+	>2
16+		80%+	>2
0-4		80%+	>2
0-4		80%+	>2
2015-10-01		80%+	>2
0-4		80%+	>2
0-4		80%+	>2
16+		80%+	>2
16+		25%-79%	0.3-2
0-4		25%-79%	0.3-2
16+		80%+	>2
16+		80%+	>2
16+		80%+	>2
2015-10-01		80%+	>2
2024-09-05		80%+	>2
2024-09-05	-0.282062	80%+	>2
2024-09-05		80%+	>2
0-4		80%+	>2
2015-10-01		80%+	>2
16+		80%+	>2
16+	-0.625582	80%+	>2
16+		80%+	>2
16+		80%+	>2
16+		80%+	>2
2015-10-01		80%+	>2
2015-10-01		80%+	>2
2024-09-05		80%+	>2
16+	0.214469	80%+	>2
2024-09-05		80%+	>2
0-4		80%+	>2
2024-09-05		80%+	>2
0-4		80%+	>2
2015-10-01		25%-79%	>2
16+		25%-79%	>2
16+		80%+	>2
0-4		80%+	>2
2015-10-01		25%-79%	0.3-2
16+		25%-79%	0.3-2
16+		25%-79%	0.3-2
16+		25%-79%	0.3-2
16+		25%-79%	0.3-2
2015-10-01		25%-79%	0.3-2
2024-09-05		25%-79%	0.3-2
16+		25%-79%	0.3-2
0-4		25%-79%	0.3-2
16+		25%-79%	0.3-2
16+		25%-79%	>2
16+		25%-79%	>2
16+		25%-79%	>2
16+		25%-79%	>2
16+		25%-79%	>2
16+		25%-79%	>2
2015-10-01		25%-79%	>2
16+		25%-79%	>2
16+		25%-79%	>2
2015-10-01		25%-79%	>2
2015-10-01		25%-79%	>2
2015-10-01		25%-79%	>2
2015-10-01		25%-79%	>2
16+		25%-79%	>2
2015-10-01		25%-79%	>2
2024-09-05		25%-79%	>2
2024-09-05		25%-79%	>2
2024-09-05		25%-79%	>2
2024-09-05		25%-79%	>2
2024-09-05		25%-79%	>2
2024-09-05		25%-79%	>2
0-4		25%-79%	>2
0-4		25%-79%	>2
0-4		25%-79%	>2
0-4		25%-79%	>2
0-4		25%-79%	>2
2024-09-05		25%-79%	>2
2024-09-05		25%-79%	>2
16+		25%-79%	>2
16+		25%-79%	>2
16+		25%-79%	>2
16+		25%-79%	>2
16+		25%-79%	>2
16+		25%-79%	>2
16+		25%-79%	>2
16+		25%-79%	>2
16+		25%-79%	>2
2015-10-01		25%-79%	>2
2015-10-01		25%-79%	>2
2015-10-01	-0.262016	25%-79%	>2
2015-10-01		25%-79%	>2
2015-10-01		25%-79%	>2
16+		25%-79%	>2
2024-09-05		25%-79%	>2
2024-09-05		25%-79%	>2
2024-09-05		25%-79%	>2
2024-09-05		25%-79%	>2
16+		25%-79%	>2
2024-09-05		25%-79%	>2
2024-09-05		25%-79%	>2
2015-10-01		25%-79%	>2
2024-09-05		25%-79%	>2
0-4		25%-79%	>2
2015-10-01	0.813276	25%-79%	>2
16+		25%-79%	>2
16+		25%-79%	>2
2024-09-05		25%-79%	>2
2024-09-05		25%-79%	>2
0-4		25%-79%	>2
16+		25%-79%	0.3-2
2015-10-01		25%-79%	0.3-2
2024-09-05		25%-79%	0.3-2
2015-10-01		25%-79%	0.3-2
2015-10-01		25%-79%	0.3-2
0-4		25%-79%	0.3-2
16+		25%-79%	0.3-2
16+		25%-79%	0.3-2
2024-09-05		25%-79%	0.3-2
16+		25%-79%	0.3-2
16+		25%-79%	0.3-2
16+		80%+	>2
16+		80%+	>2
16+		80%+	>2
16+		80%+	>2
2015-10-01		80%+	>2
2015-10-01		80%+	>2
2024-09-05		80%+	>2
2024-09-05		80%+	>2
2024-09-05		80%+	>2
16+		80%+	>2
16+		80%+	>2
16+		80%+	>2
16+		80%+	>2
16+		80%+	>2
16+		80%+	>2
2015-10-01		80%+	>2
16+		80%+	>2
2015-10-01		80%+	>2
2024-09-05		80%+	>2
16+		80%+	>2
2015-10-01		80%+	>2
2024-09-05		80%+	>2
0-4		80%+	>2
2015-10-01		80%+	>2
0-4		80%+	>2
16+		80%+	>2
16+		80%+	>2
0-4		80%+	>2
0-4		80%+	>2
16+		80%+	>2
2015-10-01		80%+	>2
0-4		80%+	>2
16+		80%+	>2
16+		80%+	>2
2024-09-05		80%+	>2
16+		80%+	>2
16+		80%+	>2
2015-10-01		80%+	>2
2024-09-05		80%+	>2
16+		80%+	>2
16+		25%-79%	0.3-2
16+		25%-79%	0.3-2
16+		25%-79%	0.3-2
16+		25%-79%	0.3-2
16+		25%-79%	0.3-2
2015-10-01		25%-79%	0.3-2
16+		25%-79%	0.3-2
2024-09-05		25%-79%	0.3-2
16+		25%-79%	0.3-2
2024-09-05		25%-79%	0.3-2
2015-10-01		25%-79%	0.3-2
16+		25%-79%	0.3-2
2015-10-01		25%-79%	0.3-2
2024-09-05		25%-79%	0.3-2
2024-09-05		25%-79%	0.3-2
2024-09-05		25%-79%	0.3-2
0-4		25%-79%	0.3-2
16+		25%-79%	0.3-2
2024-09-05		25%-79%	0.3-2
16+		25%-79%	0.3-2
16+		25%-79%	0.3-2
0-4		25%-79%	0.3-2
0-4		0.25	<0.3
16+		0.25	<0.3
16+		0.25	<0.3
16+		0.25	<0.3
16+		0.25	<0.3
2024-09-05		0.25	<0.3
16+		0.25	<0.3
2024-09-05		0.25	<0.3
16+		25%-79%	>2
16+		25%-79%	>2
16+		25%-79%	>2
16+		25%-79%	>2
16+		25%-79%	>2
16+		25%-79%	>2
16+		25%-79%	>2
16+		25%-79%	>2
16+		25%-79%	>2
16+		25%-79%	>2
2024-09-05		25%-79%	>2
2024-09-05		25%-79%	>2
16+		25%-79%	>2
2024-09-05		25%-79%	>2
16+		25%-79%	>2
0-4		25%-79%	>2
16+		25%-79%	>2
0-4		25%-79%	>2
16+		25%-79%	>2
16+		25%-79%	0.3-2
16+		25%-79%	0.3-2
16+		25%-79%	0.3-2
16+		25%-79%	0.3-2
2015-10-01		25%-79%	0.3-2
2015-10-01		25%-79%	0.3-2
2015-10-01		25%-79%	0.3-2
2024-09-05		25%-79%	0.3-2
2024-09-05	1.0557	25%-79%	0.3-2
2024-09-05		25%-79%	0.3-2
2024-09-05		25%-79%	0.3-2
0-4		25%-79%	0.3-2
16+		25%-79%	0.3-2
16+		25%-79%	0.3-2
2015-10-01		25%-79%	0.3-2
0-4		25%-79%	0.3-2
0-4		25%-79%	0.3-2
2015-10-01		25%-79%	0.3-2
16+		25%-79%	0.3-2
16+		25%-79%	0.3-2
0-4		25%-79%	0.3-2
0-4	1.58565	25%-79%	0.3-2
0-4		25%-79%	0.3-2
16+		80%+	>2
16+		80%+	>2
2015-10-01		80%+	>2
2024-09-05		80%+	>2
2024-09-05		80%+	>2
0-4		80%+	>2
0-4		80%+	>2
2024-09-05		80%+	>2
2024-09-05		80%+	>2
16+		80%+	>2
16+		80%+	>2
16+		80%+	>2
16+		80%+	>2
16+		80%+	>2
2015-10-01		80%+	>2
2015-10-01		80%+	>2
2015-10-01		80%+	>2
2024-09-05		80%+	>2
2024-09-05		80%+	>2
16+		80%+	>2
2024-09-05		80%+	>2
2024-09-05		80%+	>2
0-4		80%+	>2
0-4		80%+	>2
16+		80%+	>2
16+		80%+	>2
16+		80%+	>2
2015-10-01	6.53018	80%+	>2
2015-10-01		80%+	>2
0-4		80%+	>2
0-4		80%+	>2
16+		80%+	>2
16+		80%+	>2
16+		80%+	>2
16+		80%+	>2
2015-10-01		80%+	>2
2015-10-01		80%+	>2
2024-09-05		80%+	>2
2015-10-01		80%+	>2
16+		80%+	>2
0-4		80%+	>2
16+		25%-79%	>2
16+		25%-79%	>2
16+		25%-79%	>2
16+		25%-79%	>2
16+		25%-79%	>2
16+		25%-79%	>2
16+		25%-79%	>2
16+		25%-79%	>2
16+		25%-79%	>2
2015-10-01		25%-79%	>2
2024-09-05		25%-79%	>2
2015-10-01		25%-79%	>2
2024-09-05		25%-79%	>2
2024-09-05		25%-79%	>2
2024-09-05		25%-79%	>2
2024-09-05		25%-79%	>2
2024-09-05		25%-79%	>2
0-4		25%-79%	>2
16+		25%-79%	>2
16+		25%-79%	>2
2015-10-01	5.83897	25%-79%	>2
2015-10-01	1.09586	25%-79%	>2
2024-09-05		25%-79%	>2
0-4		25%-79%	>2
0-4		25%-79%	>2
0-4		25%-79%	>2
0-4		25%-79%	>2
16+		80%+	>2
16+		80%+	>2
0-4		80%+	>2
0-4		80%+	>2
16+		25%-79%	>2
0-4		25%-79%	0.3-2
16+		25%-79%	>2
0-4		25%-79%	>2
0-4		25%-79%	>2
16+		80%+	>2
16+		25%-79%	>2
16+		25%-79%	0.3-2
16+		80%+	>2
0-4		80%+	>2
16+		80%+	>2
16+		80%+	>2
2015-10-01		80%+	>2
16+	-0.614623	25%-79%	0.3-2
16+	6.79202	25%-79%	0.3-2
16+	9.14964	25%-79%	0.3-2
16+		25%-79%	0.3-2
16+		25%-79%	0.3-2
16+		25%-79%	0.3-2
2015-10-01		25%-79%	0.3-2
16+		25%-79%	0.3-2
2015-10-01		25%-79%	0.3-2
2024-09-05		25%-79%	0.3-2
2024-09-05		25%-79%	0.3-2
2024-09-05		80%+	>2
2024-09-05		25%-79%	0.3-2
2024-09-05		25%-79%	0.3-2
16+		25%-79%	0.3-2
16+		25%-79%	0.3-2
16+		25%-79%	0.3-2
16+		25%-79%	0.3-2
16+		25%-79%	0.3-2
2015-10-01		25%-79%	0.3-2
2024-09-05		25%-79%	0.3-2
0-4		25%-79%	0.3-2
0-4		25%-79%	0.3-2
0-4		25%-79%	0.3-2
0-4		25%-79%	0.3-2
2015-10-01	9.75314	25%-79%	0.3-2
16+		25%-79%	0.3-2
16+		25%-79%	0.3-2
2015-10-01		25%-79%	0.3-2
2015-10-01		25%-79%	0.3-2
2024-09-05		25%-79%	0.3-2
0-4		80%+	>2
0-4		25%-79%	0.3-2
0-4		25%-79%	0.3-2
2024-09-05		25%-79%	0.3-2
16+		25%-79%	0.3-2
0-4		25%-79%	0.3-2
2024-09-05		25%-79%	0.3-2
16+	5.16701	25%-79%	0.3-2
16+		25%-79%	0.3-2
16+		25%-79%	0.3-2
16+		25%-79%	0.3-2
2015-10-01	-1.21607	25%-79%	0.3-2
16+		25%-79%	0.3-2
2015-10-01		25%-79%	0.3-2
2015-10-01		25%-79%	0.3-2
16+	9.70872	25%-79%	0.3-2
2024-09-05		25%-79%	0.3-2
2024-09-05		25%-79%	0.3-2
2024-09-05		25%-79%	0.3-2
0-4	-1.84631	25%-79%	0.3-2
0-4		80%+	>2
16+	-1.90555	25%-79%	0.3-2
0-4		25%-79%	0.3-2
16+		80%+	0.3-2
2015-10-01		80%+	0.3-2
16+		80%+	0.3-2
16+		80%+	0.3-2
16+		80%+	0.3-2
2015-10-01		80%+	0.3-2
2015-10-01		80%+	>2
0-4		80%+	>2
16+	-0.41226	80%+	>2
16+		80%+	>2
0-4		80%+	>2
0-4		80%+	>2
16+	1.08835	80%+	>2
16+	4.10437	80%+	>2
16+		80%+	>2
2015-10-01		80%+	>2
2015-10-01	9.84059	80%+	>2
2024-09-05		80%+	>2
2024-09-05	3.9076	80%+	>2
2015-10-01		80%+	>2
2024-09-05		80%+	>2
16+		80%+	>2
0-4		80%+	>2
2024-09-05		80%+	>2
16+		80%+	>2
2015-10-01		80%+	>2
0-4	-0.160852	80%+	>2
0-4		80%+	>2
0-4		80%+	>2
16+	1.13234	80%+	>2
16+		80%+	>2
2015-10-01		80%+	>2
16+		80%+	>2
16+		80%+	>2
2015-10-01		80%+	>2
2024-09-05		80%+	>2
0-4		80%+	>2
0-4		80%+	>2
2015-10-01		80%+	>2
16+		80%+	>2
2015-10-01		80%+	>2
0-4		80%+	>2
16+		80%+	>2
2024-09-05		25%-79%	0.3-2
16+		25%-79%	0.3-2
16+		25%-79%	0.3-2
2024-09-05		25%-79%	0.3-2
2015-10-01		25%-79%	0.3-2
16+		80%+	>2
16+		80%+	>2
2024-09-05		80%+	>2
2024-09-05		80%+	>2
16+		80%+	>2
2024-09-05		80%+	>2
0-4		80%+	>2
16+		80%+	>2
2024-09-05		80%+	>2
16+		80%+	>2
2015-10-01		80%+	>2
2015-10-01		80%+	>2
0-4		80%+	>2
0-4		80%+	>2
0-4		80%+	>2
16+		80%+	>2
16+		80%+	>2
0-4		80%+	>2
2015-10-01		80%+	>2
2024-09-05		80%+	>2
2024-09-05		80%+	>2
16+		80%+	>2
0-4		80%+	>2
16+		0.25	<0.3
16+		0.25	<0.3
2015-10-01		0.25	<0.3
2024-09-05		0.25	<0.3
2015-10-01		0.25	<0.3
16+		25%-79%	0.3-2
2024-09-05		25%-79%	0.3-2
2015-10-01		25%-79%	0.3-2
2015-10-01	1.3646	25%-79%	0.3-2
16+		80%+	>2
0-4		80%+	>2
16+		80%+	>2
2024-09-05		80%+	>2
2024-09-05		80%+	>2
16+		80%+	>2
2015-10-01		80%+	>2
2015-10-01		80%+	>2
0-4		80%+	>2
16+		80%+	>2
16+		80%+	>2
2015-10-01		80%+	>2
2015-10-01		80%+	>2
16+		80%+	>2
2024-09-05		80%+	>2
2024-09-05		80%+	>2
0-4		80%+	>2
0-4		80%+	>2
0-4		80%+	>2
16+	3.42671	80%+	>2
2015-10-01		25%-79%	0.3-2
2024-09-05		25%-79%	0.3-2
2024-09-05		25%-79%	0.3-2
0-4		25%-79%	0.3-2
16+	6.30079	25%-79%	0.3-2
16+	0.881357	25%-79%	0.3-2
16+		25%-79%	0.3-2
2015-10-01		25%-79%	0.3-2
2024-09-05		25%-79%	0.3-2
16+	2.01675	80%+	>2
2015-10-01		80%+	>2
2024-09-05		80%+	>2
2024-09-05		25%-79%	0.3-2
2024-09-05		80%+	>2
2015-10-01		80%+	>2
0-4		80%+	>2
2015-10-01		80%+	>2
2024-09-05		80%+	>2
16+		80%+	>2
2015-10-01		80%+	>2
16+	5.14441	25%-79%	0.3-2
16+		25%-79%	0.3-2
16+		25%-79%	0.3-2
2015-10-01	6.60996	25%-79%	0.3-2
16+		25%-79%	0.3-2
2024-09-05		80%+	>2
2024-09-05	1.70019	25%-79%	0.3-2
16+		80%+	>2
16+		25%-79%	0.3-2
2024-09-05		80%+	>2
2024-09-05	-1.33025	25%-79%	0.3-2
16+	3.79949	25%-79%	0.3-2
2015-10-01		25%-79%	0.3-2
2024-09-05		25%-79%	0.3-2
2024-09-05		80%+	>2
2024-09-05		25%-79%	0.3-2
2015-10-01	-1.41029	80%+	>2
16+	5.98996	80%+	>2
2015-10-01		25%-79%	0.3-2

## Sheet: labels_Figure4ac
minage_cat	age category
ln_parasite	natural log parasite density
any_smc_house	3-category: % children with 1+round SMC
cat0_smcround	SMC rounds/child in compound -3 categories (0.3)

## Sheet: Bar_graph_Figure4bd
cover	smc_prev	cover_type
1. <25%	18.75	perc_cover
2. 25-75%	8.95	perc_cover
3. 80%+	6.95	perc_cover
1. <0.3	18.75	mean_round
2. 0.3-2	9.22	mean_round
3. 2+	6.8	mean_round

## Sheet: labels_Figure4bd
cover	smc coverage category
smc_prev	asymptomatic malaria prevalence end of season
cover_type	smc coverage type
